# Supplementary material for: Unveiling functionality and conducting two-sample mendelian randomization on WGCNA-identified oxidative stress-related hub genes in metabolic dysfunction-associated fatty liver disease
Source: Biochem Biophys Rep. 2024 Sep 22;40:101829. doi: 10.1016/j.bbrep.2024.101829 (PMC11456910; doi:10.1016/j.bbrep.2024.101829)
Supplement: Multimedia component 1 [file mmc1.zip]

Archive with 8 entries (7 files):
- supplementary files/Supplementary Table 1.xlsx
- supplementary files/Supplementary Table 2.xlsx
- supplementary files/Supplementary Table 3.xlsx
- supplementary files/Supplementary Table 4.xlsx
- supplementary files/Supplementary Table 5.xlsx
- supplementary files/Supplementary Table 6.xlsx
- supplementary files/Supplementary Table 7.xlsx
- supplementary files/
