# Supplementary material for: Unveiling functionality and conducting two-sample mendelian randomization on WGCNA-identified oxidative stress-related hub genes in metabolic dysfunction-associated fatty liver disease
Source: Biochem Biophys Rep. 2024 Sep 22;40:101829. doi: 10.1016/j.bbrep.2024.101829 (PMC11456910; doi:10.1016/j.bbrep.2024.101829)
Supplement: Multimedia component 1 [file mmc1.zip › supplementary files/Supplementary Table 1.xlsx]

## Sheet: Sheet1
Supplementary Table 1 Oxidative stress-related genes are selected from MSigDB and GeneCards
Oxidative stress-related gene
ABCC2
ABCD1
ABL1
ACOX2
ADA
ADAM9
ADIPOQ
ADNP2
ADPRS
AGAP3
AIF1
AIFM2
AKR1C3
AKT1
ALAD
ALDH3B1
ALOX5
ANGPTL7
ANKRD2
ANKZF1
ANXA1
APEX1
APOA4
APOD
APOE
APP
APTX
AQP1
ARG1
ARL6IP5
ARNT
ARNTL
ATF4
ATG7
ATOX1
ATP13A2
ATP2A2
ATP7A
ATRN
AXL
BAD
BAG5
BAK1
BCL2
BECN1
BMP7
BNIP3
BRF2
BTK
C19orf12
CA3
CAMKK2
CAPN2
CASP3
CAT
CBX8
CCL19
CCNA2
CCR7
CCS
CD36
CD38
CDK2
CFLAR
CHCHD2
CHD6
CHRNA4
CHUK
CLN8
COA8
COL1A1
CPEB2
CRK
CRYAB
CRYGD
CYBA
CYBB
CYCS
CYGB
CYP1B1
CYP2E1
DAPK1
DGKK
DHCR24
DHFR
DHFRP1
DHRS2
DIABLO
DNM2
DPEP1
DUOX1
DUOX2
DUSP1
ECT2
EDN1
EEF2
EGFR
EGLN1
EIF2S1
ENDOG
EPAS1
EPX
ERCC1
ERCC2
ERCC3
ERCC6
ERCC6L2
ERCC8
ERMP1
ERN1
ERO1A
ETFDH
ETS1
ETV5
EZH2
FABP1
FANCC
FANCD2
FBLN5
FBXO7
FBXW7
FER
FGF8
FKBP1B
FOS
FOSL1
FOXO1
FOXO3
FUT8
FXN
FYN
G6PD
GATA4
GCH1
GCLC
GCLM
GGT7
GJB2
GLRX2
GNAO1
GPR37
GPR37L1
GPX1
GPX2
GPX3
GPX4
GPX5
GPX6
GPX7
GPX8
GSKIP
GSR
GSS
GSTP1
GUCY1B1
H19
HAO1
HBA1
HBA2
HBB
HDAC2
HDAC6
HGF
HIF1A
HMOX1
HMOX2
HNRNPD
HNRNPM
HP
HSF1
HSPA1A
HSPA1B
HSPB1
HTRA2
HYAL1
HYAL2
IDH1
IL10
IL18RAP
IL6
IMPACT
INS
IPCEF1
JAK2
JUN
KCNA5
KCNC2
KDM6B
KEAP1
KLF2
KLF4
KRT1
LANCL1
LDHA
LIAS
LONP1
LPO
LRRK2
MACROH2A1
MAP1LC3A
MAP3K5
MAPK1
MAPK13
MAPK3
MAPK7
MAPK8
MAPK9
MAPKAP1
MAPT
MB
MBL2
MCL1
MCTP1
MEAK7
MELK
MET
MGAT3
MGST1
MICB
MIR103A1
MIR107
MIR132
MIR133A1
MIR17
MIR195
MIR19A
MIR21
MIR29B1
MIR34A
MIR675
MIR92A1
MIRLET7B
MMP14
MMP2
MMP3
MMP9
MPO
MPV17
MSRA
MSRB2
MSRB3
MT-CO1
MT-ND1
MT-ND3
MT-ND5
MT-ND6
MT3
MTF1
MTR
MYB
MYEF2
NAPRT
NCF1
NCF2
NCF4
NCOA7
NDUFA12
NDUFA6
NDUFB4
NDUFS2
NDUFS8
NEIL1
NET1
NFE2L1
NFE2L2
NME2
NME5
NME8
NOL3
NONO
NOS3
NOX1
NOX4
NOX5
NQO1
NR4A2
NR4A3
NUDT1
NUDT15
NUDT2
OGG1
OSER1
OXR1
OXSR1
P4HB
PAGE4
PARK7
PARP1
PAWR
PAX2
PCGF2
PCNA
PDCD10
PDE8A
PDGFD
PDGFRA
PDGFRB
PDK1
PDK2
PDLIM1
PENK
PINK1
PJVK
PKD2
PLA2R1
PLEKHA1
PLK3
PML
PNKP
PNPT1
PPARGC1A
PPARGC1B
PPIA
PPIF
PPP1R15B
PPP2CB
PPP5C
PRDX1
PRDX2
PRDX3
PRDX4
PRDX5
PRDX6
PRKAA1
PRKAA2
PRKCD
PRKD1
PRKN
PRKRA
PRNP
PRODH
PRR5L
PSEN1
PSIP1
PSMB5
PTGS1
PTGS2
PTK2B
PTPRK
PTPRN
PXDN
PXDNL
PXN
PYCR1
PYCR2
PYROXD1
RACK1
RAD52
RBM11
RBPMS
RELA
REST
RGS14
RHOB
RIPK1
RIPK3
RNF112
ROMO1
RPS3
S100A7
SCARA3
SCGB1A1
SDC1
SELENOK
SELENON
SELENOP
SELENOS
SESN1
SESN2
SESN3
SETX
SFPQ
SGK2
SIGMAR1
SIN3A
SIRPA
SIRT1
SIRT2
SLC1A1
SLC23A2
SLC25A24
SLC7A11
SLC8A1
SMPD3
SNCA
SOD1
SOD2
SOD3
SP1
SPHK1
SRC
SRXN1
STAR
STAU1
STK24
STK25
STK26
STOX1
STX2
STX4
SUMO4
TAT
TBC1D24
THG1L
TLDC2
TLR4
TLR6
TMEM161A
TNFAIP3
TOR1A
TP53
TP53INP1
TPM1
TPO
TRA2B
TRAF2
TRAP1
TREX1
TRPA1
TRPC6
TRPM2
TSC1
TXN
TXN2
TXNIP
TXNRD1
TXNRD2
UBE3A
UBQLN1
UCN
UCP1
UCP2
UCP3
VKORC1L1
VNN1
VRK2
WNT1
WNT16
WRN
XRCC1
ZC3H12A
ZNF277
ZNF580
ZNF622
AATF
ABCD2
ACE2
ACOD1
ACOX1
ADGRB1
AGT
AGTR1
AGTR2
AGXT2
ALOX12
ARF4
ARG2
ASS1
ATG5
ATP2B4
ATP5IF1
BCO2
BIRC2
BRCA1
BST1
CAV1
CCN1
CCN2
CCN6
CD177
CD34
CD47
CDKN1A
CLCN3
CLEC7A
CLU
COQ7
CPS1
CRP
CTNS
CX3CR1
CYB5B
CYB5R3
CYB5R4
CYP1A1
CYP1A2
DDAH1
DDAH2
DDIT4
DRD5
DUOXA1
DUOXA2
DYNLL1
EIF6
F2
F2RL1
FOXM1
FPR2
GADD45A
GBF1
GCHFR
GLA
GLS2
GNAI2
GNAI3
GRB2
GRIN1
HBD
HBE1
HBG1
HBG2
HBM
HBQ1
HBZ
HDAC4
HK2
HSP90AA1
HSP90AB1
HVCN1
ICAM1
IFI6
IFNG
IL19
IL1B
IMMP2L
INAVA
INSR
ITGAM
ITGB2
KHSRP
LEP
MAOB
MAPK14
MIR181A2
MIR181B1
MIR199A1
MIR212
MIR24-1
MIR27B
MIR590
MIR99B
MMP8
MPV17L
MT-CO2
MT-ND2
MTARC1
MTARC2
MTCO2P12
MTOR
NCF1B
NCF1C
NDUFA13
NDUFS1
NDUFS3
NDUFS4
NNT
NOS1
NOS1AP
NOS2
NOX3
NOXA1
NOXO1
NQO2
NRROS
P2RX4
PARL
PDGFB
PDK3
PDK4
PID1
PIKFYVE
PLIN5
PMAIP1
PON3
PPARA
PRCP
PREX1
PRG3
PTGIS
PTX3
RAB27A
RAC1
RAC2
RFK
RGN
RNF41
ROCK2
RORA
SFTPD
SH3PXD2A
SH3PXD2B
SIRT3
SIRT5
SLC18A2
SLC25A33
SLC30A10
SLC5A3
SMAD3
SPHK2
SPR
STK17A
SYK
TAFA4
TFAP2A
TGFB1
TGFBR2
THBS1
TICAM1
TIGAR
TLR2
TMEM106A
TNF
TSPO
TUSC2
TYROBP
VAV1
VDAC1
WDR35
XDH
ZNF205
AKR1B1
CALU
CTSD
OAT
PGAM1
ATP5F1B
CAPRIN1
CLIC1
DCTN2
EIF5A
HYOU1
VIM
AGO1
AGO3
AGO4
BMI1
CBX2
CBX4
CBX6
CDK4
CDK6
CDKN2A
CDKN2B
CDKN2C
CDKN2D
E2F1
E2F2
E2F3
EED
H2AB1
H2AC14
H2AC18
H2AC19
H2AC20
H2AC4
H2AC6
H2AC7
H2AC8
H2AJ
H2AX
H2AZ1
H2AZ2
H2BC1
H2BC10
H2BC11
H2BC12
H2BC13
H2BC14
H2BC15
H2BC17
H2BC21
H2BC3
H2BC4
H2BC5
H2BC6
H2BC7
H2BC8
H2BC9
H2BS1
H2BU1
H3-3A
H3-3B
H3C1
H3C10
H3C11
H3C12
H3C13
H3C14
H3C15
H3C2
H3C3
H3C4
H3C6
H3C7
H3C8
H4-16
H4C1
H4C11
H4C12
H4C13
H4C14
H4C15
H4C2
H4C3
H4C4
H4C5
H4C6
H4C8
H4C9
IFNB1
MAP2K3
MAP2K4
MAP2K6
MAP2K7
MAP4K4
MAPK10
MAPK11
MAPKAPK2
MAPKAPK3
MAPKAPK5
MDM2
MDM4
MINK1
MIR24-2
MOV10
PHC1
PHC2
PHC3
RBBP4
RBBP7
RING1
RNF2
RPS27A
SCMH1
SUZ12
TFDP1
TFDP2
TNIK
TNRC6A
TNRC6B
TNRC6C
UBA52
UBB
UBC
GSTT2
JUNB
MAOA
MT1X
NFIX
NFKB1
SOD2-OT1
UGT1A6
FGFR2
MAP2K1
RAF1
IGF1R
MAP2K2
CHEK2
RET
FGFR1
ERBB2
ATM
ESR1
STAT3
KDR
ATR
CTNNB1
CREBBP
PTPN11
IKBKB
CCND1
BRAF
NTRK2
AKT2
TGFBR1
PPARG
MYC
SLC2A1
STAT1
CDK5
KRAS
DNMT1
SMAD4
UCHL1
ACE
PTEN
EP300
TERT
CASP8
CALR
PIK3CA
AR
HRAS
NOTCH1
PIK3R1
GRIN2B
PLAU
DBH
XIAP
SMAD2
TEK
LDLR
CXCR4
CAMK2A
PLCG2
PPP3CA
MYLK
IDH2
ITGB3
GAPDH
BAX
APOA1
TF
COMT
SERPINE1
TH
EGF
PRKCA
GSK3B
NFKBIA
PRKG1
CFTR
GJA1
CBS
FN1
CHEK1
CDC42
UGT1A1
CTSB
ELANE
RAD51
NPM1
PRKCG
NGF
DSP
TFRC
PRKDC
MAP3K7
FLT1
CD40
NOTCH3
ABCB1
CSNK2A1
TSC2
TGFB2
PAK1
STK11
SMARCA4
TOP2A
TLR3
HSD11B1
RPS6KA1
CXCR2
CPT2
AIFM1
EIF2AK3
SCN5A
BDNF
VEGFA
NR3C1
LMNA
CREB1
HSPA8
SQSTM1
EIF2AK2
VCP
PLA2G7
ALDH2
FAS
RHOA
KCNH2
EIF4E
KCNQ1
PTPN1
TNFRSF1A
SLC6A3
MMP1
IL1RN
BCHE
EDNRA
MAP3K1
SERPINA1
GBA1
RPS6KB1
ACTB
GRIA1
HDAC1
VDR
PLG
CD40LG
RARA
ITGB1
FTH1
ROCK1
SCD
LPL
GCK
GLUD1
EDNRB
TNFSF11
MMP13
PKM
NPC1
COL2A1
PTPN6
GDNF
RAD50
YWHAE
HNF4A
KRT18
SLC1A2
HDAC3
CAMK2B
TNFRSF10B
TBXA2R
CTH
CAPN1
CDH1
CASK
TUBB
BMP4
RRM2B
SERPINC1
SNAP25
PCSK9
NTRK1
AHCY
DPP4
SLC9A1
HSPA5
ALB
CCL2
CP
RYR1
VWF
CYP3A4
ATF6
KNG1
SDHB
FKBP5
PIK3CG
HMGB1
CACNA1C
SDHA
NLRP3
GGT1
IGF1
BCL2L1
PRKCB
HSPD1
POR
REN
TYR
PRKCZ
BRCA2
ABCC1
DRD2
SMPD1
STK4
CUL3
SLC25A4
SGK1
DLD
CDKN1B
KCNMA1
FASLG
PLAT
DNM1L
GLUL
ADRB1
CASP1
CYP19A1
CASP7
TNFRSF1B
RB1
CHAT
DDX3X
TTR
MFN2
CYP17A1
ODC1
IKBKG
TRPV4
RXRA
MUC1
TTN
ITPR1
HPRT1
SLC1A3
GFAP
CD44
ESR2
ATP1A3
HSPG2
ANGPT2
KCNJ2
HDAC9
SREBF1
YY1
ACACA
PSEN2
FASN
LYN
TUBB3
PRKCE
TOP1
CACNA1A
TPH2
CACNA1S
SLC4A1
IMPDH2
ECE1
TAB2
MYD88
SCN2A
CSNK2B
PRKAG2
PRMT1
PRKCQ
PAK2
USP9X
RYR2
PON1
SLC6A4
CPT1A
POMC
CASP9
ATF2
POLG
HTR2A
TARDBP
MTHFR
KCNJ5
HADH
HSP90B1
ADRB2
HSPA9
SETD2
PGD
PRKAB1
MAPK12
VHL
ALDH1A1
PTK2
DLG4
IRS1
PAH
CAMK2G
BACE1
PLA2G6
MIF
APAF1
MDH2
TRPV1
RPA1
PLA2G4A
SCARB1
LOX
NOD2
NAMPT
COL4A1
PDHA1
ABCA1
EPHX2
EIF4G1
FTO
PLCG1
CYP11A1
OPRM1
F8
F5
KLK3
FGF1
VCL
MYH7
KL
CDK1
TGM2
CDC25C
ADAMTS13
ANXA2
PIK3CB
ADCY5
LCAT
PIN1
ACTA1
CAPN3
YWHAZ
SORD
DES
TRAF3
LIPE
ENO1
TNFRSF11B
MYCN
MC1R
NKX2-1
CASP6
NR1H4
ENO2
PDP1
DUSP6
TYMP
CSK
PC
ACTG1
GRN
NGFR
PCCB
CCNB1
SLC11A2
MRE11
NR4A1
CFH
ALDH5A1
HNRNPA1
MEF2C
FECH
DDIT3
HADHA
HADHB
ACADM
ATP5F1A
CYP2D6
VCAM1
FMO3
HSD17B4
NR3C2
RPS6KA5
ANXA5
AGER
OXTR
ALDH3A2
THBD
ADH5
HSD17B10
OGDH
APOB
CYP11B2
BMP2
HTR1A
GSTM3
CASP4
KCNE1
CNR1
SLC22A5
CYP2A6
CYP27A1
COX4I1
CASP2
TRAF6
PTS
NDUFS7
UQCRFS1
MMUT
CYP2C8
ACHE
IL4
ALDH3A1
EIF4EBP1
AHR
EPHA3
IL1R1
FTL
MECP2
IDO1
HMGCR
PLA2G2A
FAAH
CYP24A1
NR1H2
SLC2A4
ACO2
DLAT
BIRC5
LBR
MYH6
RUNX2
FH
CDH5
QDPR
PRKD2
IRF1
TALDO1
RANBP2
SUCLA2
DLST
KCNJ11
ANGPT1
MYBPC3
PIK3C2A
BID
CSTB
SUMO1
ADORA2A
PKD1
PDE2A
ITGAL
EZR
GNB3
SERPINH1
KRT5
LMNB1
YWHAQ
TGIF1
P2RX7
HUWE1
PPP1CA
CD14
BCL6
POLB
LOXL2
TRPC3
ACADVL
XBP1
CALM1
IL1A
ETFA
CYP2C9
SNTA1
NDUFV1
STUB1
HFE
IL2
AOC3
SCP2
PPARD
ISCU
GCDH
DMD
RPS6KA4
NDRG1
LTF
CRYAA
FGF2
ALOX15
F3
GFER
SERPINF1
SPP1
HMGCL
TP73
ATXN3
S1PR1
MAP3K20
CANX
ADCYAP1R1
HLA-B
AFG3L2
SCO1
WFS1
ITGA2
TKT
PEPD
CYP11B1
DSG2
UQCRC2
ATP2A3
IL1RAP
SCN4A
MEF2A
MDH1
AKR1C2
HRH1
CNR2
PDHX
PHB1
CASQ2
POLR1C
TUFM
STIP1
ACADS
NFS1
NPY
ACAD9
C1QBP
SLC25A20
PDE5A
SELP
CS
ATF3
MUTYH
SIRT6
EPHX1
BMP6
NPPA
AKR1A1
CYP2B6
VIP
ASL
BCL2L11
BCS1L
EEF1A1
NRF1
EGR1
ECHS1
ADM
GLO1
CRAT
CYC1
TPH1
SUOX
EIF2AK4
HTT
SCO2
FMR1
APOH
TIMP1
AOX1
WARS2
SLC17A5
CYP3A5
GSTO1
OPA1
BDKRB2
LCN2
S100B
MAPK8IP1
TNFSF10
IREB2
TJP1
MSR1
HBEGF
YARS2
CPOX
PEX5
PPP1R12A
CSF1
PTH
SCN4B
MAF
SLC25A3
GAL
FUS
TG
ELK1
IL12B
FDXR
ARRB1
APOA2
IL3
ANG
PSMA7
TLR9
PDYN
LGALS3
ACADSB
CSF2
PDE4A
PHYH
ABL2
DRD1
ADH1B
NUP62
PLAUR
HSPB8
AVP
NME1
CXCL10
ACACB
ERCC5
FKBP4
CR1
HTR2C
DNAJB1
PSMA6
P2RY2
HSPA1L
CANT1
FXR1
C5AR1
PTGES3
ARRB2
CXCL12
AGRN
MBP
IGF2BP2
TRIM25
ILK
TREM2
GPD1
PGF
IRS2
NAT1
IL5
CCL11
UGT1A9
NTF3
GJA5
ACTC1
FARS2
GFM1
AARS2
NARS2
CXCL8
CRH
SHC1
COX5A
CRHR1
VARS1
EIF2AK1
SELE
PON2
CYP2C19
IL18
PRL
CALCA
CEBPB
ETFB
EPRS1
H6PD
SDHD
NPPB
NTHL1
BCKDHB
ACP1
DAXX
CALM2
SDHC
ACO1
GUCY1A1
NDUFB10
AKR1C1
NDUFB9
IL17A
GAD2
IL13
CRHR2
PDIA3
COX6B1
STK39
S100A9
CPT1B
ELN
NDUFS6
PTPN3
NDUFV2
CYB5A
TACR1
TFAM
GH1
USP10
VASP
AMBP
CCL5
FGF7
MTRR
CHGA
ALPP
IGFBP1
TRIM21
ATXN2
CHKA
ADCY10
BCKDHA
TUBA1B
HRH2
NAGLU
HSPA6
PPOX
NR1I2
POU2F1
BLVRA
DDX1
HSF2
SRF
ADH4
FCER2
CYP21A2
ACAA2
HAMP
UQCRB
RBX1
PNPLA2
HIPK2
FOXP2
SPG7
COX10
SLC25A5
SERPINB5
ADD1
CLN3
SREBF2
SLC3A2
HSPA2
ATP5PO
RPA2
PKP2
SOCS3
ME2
CXCR3
NCL
LIF
SKP1
ELAC2
MTO1
TSFM
OLR1
TARS2
GSTM1
HSPA4
MRPS22
POLRMT
GLRX
MRPS16
CAV3
EPO
GSTA1
EHHADH
TIA1
EIF2B5
GDF15
S100A8
BAG3
RETN
CYP4F2
NDUFA9
NDUFA8
MLYCD
RPTOR
NR2C2
NDUFA10
RCAN1
NDUFB8
ADH7
CYP2J2
SLC7A1
CYP4A11
CREB3L1
CXCL1
AKAP9
ADRB3
GSTZ1
TRIB3
SELL
FOSB
BACH2
PABPC1
MICAL1
PTPA
SLC18A3
LTA
KCNE2
CYP51A1
IL15
SLC25A10
NDUFA1
CYP7A1
PTAFR
MAP3K4
ST3GAL4
HSD17B6
PREP
PCBP1
CYP46A1
COQ9
XRCC3
CCL20
ADH1A
CALB1
TPR
TRDN
VARS2
EARS2
GTPBP3
MRPL44
MIPEP
QRSL1
ANK2
TRIT1
ACADL
GATB
MRPL3
KRIT1
FMO1
ADCYAP1
CRLS1
CALM3
CDKN3
GHRL
FMO5
ALDH9A1
FOXO4
ELAVL1
GPT
NDUFAF2
PNKD
PECAM1
BACH1
GSTM2
PDIA2
NDUFA2
ATP5F1E
BCL2A1
PPIG
JUND
PARG
TAFAZZIN
UQCRQ
NDUFA4
GUCY1A2
LPA
CCK
ACAA1
MBTPS2
GSTO2
ME1
NDUFAF1
COX8A
NAT2
NDUFAB1
MGST2
HPX
FOXL2
SMG1
FLAD1
SURF1
COQ2
CAMK1
NFU1
IL11
COX7B
MAP1LC3B
DNAJA1
NFAT5
TERF2
APEH
GSTA3
NPPC
AOC1
NTS
MT2A
GCG
UGT1A10
TIMP2
ABHD12
PPA1
NUP153
CARS2
G3BP1
GFM2
BLVRB
NUBPL
SGCB
PPP1R15A
SST
MRPS28
C9orf72
GSTA4
DECR1
IGF2BP1
NDUFC2
AS3MT
CCL3
GSTA2
HSPA13
ADH1C
NDUFB7
NDUFV3
TAC1
GSTM5
NUDT5
SYVN1
PVALB
PIEZO1
CYP3A7
YBX1
IMMT
RNASE3
SLPI
BBC3
IAPP
SENP3
TIAL1
CREB3L2
DNAJC3
SMPD2
MAVS
GSTK1
SLC4A11
KLRK1
NDUFB11
CCL4
NDUFA5
BGLAP
CSF3
GPR132
NDUFS5
HIPK1
MTFMT
PTCD3
MRPL12
MRPS25
MRPS23
HCRT
DSPP
FMO4
MANF
FBXL4
PDLIM4
ATXN2L
DYRK3
GSTM4
HSPA14
MUC5AC
NDUFAF3
ATP5PF
NLRX1
HSPB2
RBM4
PSMC6
CXCL2
PQBP1
FASTKD2
OXT
SFXN4
MSRB1
MRPS2
LYRM4
TRMT5
HERPUD1
MRPS7
FAM120A
FMO2
CLEC4A
TNNI3K
DUSP19
ZFP36
CHCHD10
NEIL2
MICA
ATF6B
IL1RAPL2
ENC1
IFNA1
MT1A
NDOR1
ECSIT
SMOX
TRMU
CXCL16
ECI1
LONP2
G3BP2
SLC25A26
TRMT10C
GATC
TIMM22
NOSTRIN
NOSIP
NGB
CREB3
GGA2
DNAH8
OXA1L
CIRBP
SLC25A27
CYP20A1
SYNPO2
SLC25A14
DCD
RHOD
COX6A2
ATG4D
FTMT
AQP8
YTHDF2
UBAP2L
PRORP
MRPS34
MICOS13
SERAC1
TAMM41
AHSP
MRPS14
OMA1
ACAD11
NOA1
ATG9B
ALKBH2
OGFOD1
QRICH1
DDRGK1
GADD45B
YTHDF1
CCAR2
OSGIN1
TEFM
MIEF2
CHCHD4
ALKBH1
UCN3
SDHAF1
H4C16
ATP5MK
MTRFR
NUPR1
C2orf69
MT-ATP6
EME2
TNFAIP8L1
UQCC3
SELENOT
OSGIN2
GSTT1
SERP1
MT-CYB
MT-ND4
ZFAND1
UCN2
GAREM2
AMY1A
SFTA3
IGHE
CGB5
MT-CO3
MT-ATP8
MEG3
TERC
KCNQ1OT1
MIR7-3HG
TUG1
MALAT1
RMRP
GAS5
DLEU2
MIAT
TLX1NB
XIST
MIR133B
MIR146A
MIRLET7C
MIR22
MIR214
BDNF-AS
SMAD5-AS1
LINC01554
MIR34C
MIR125A
MIR146B
MIR320A
MIR211
MIR155
MIR93
HULC
MIR29A
MIR141
MIR122
SCARNA5
SNORD118
FPGT-TNNI3K
MT-RNR2
SNHG1
BCYRN1
MIR215
MIR98
MIR373
MIR451A
MIR381
CHKB-CPT1B
MT-TL1
MIR494
HCCAT5
TMX2-CTNND1
SNORD15A
LINC-ROR
MT-RNR1
PWAR1
RAB4B-EGLN2
