# Supplementary material for: Unveiling functionality and conducting two-sample mendelian randomization on WGCNA-identified oxidative stress-related hub genes in metabolic dysfunction-associated fatty liver disease
Source: Biochem Biophys Rep. 2024 Sep 22;40:101829. doi: 10.1016/j.bbrep.2024.101829 (PMC11456910; doi:10.1016/j.bbrep.2024.101829)
Supplement: Multimedia component 1 [file mmc1.zip › supplementary files/Supplementary Table 2.xlsx]

## Sheet: Sheet1
Supplementary Table 2 The intersection of oxidative stress-related DEGs within the GSE17470 and GSE24807 datasets
Oxidative stress-related DEGs
ADH4
CRYAA
CYP21A2
SOD2
TNRC6A
ZFP36
LCN2
GSTA1
CALCA
KLF4
CXCL10
CRP
NAMPT
FMO3
ESR1
MET
ATF3
EHHADH
FOS
TF
MAP1LC3A
CCL5
CAT
ADH1A
GADD45B
GSTA3
ERBB2
MYC
ALDH1A1
GPD1
HNF4A
PHYH
EPO
CYP27A1
BCHE
GCK
TNFSF10
CXCL2
CD36
DPP4
IGFBP1
RAB27A
FYN
CXCL12
CDKN1A
HSD17B6
VARS1
GADD45A
SORD
IGF2BP2
HIF1A
SERPINE1
CCL20
LDLR
AIFM2
HAO1
ODC1
APOA4
TYROBP
