# Supplementary material for: Unveiling functionality and conducting two-sample mendelian randomization on WGCNA-identified oxidative stress-related hub genes in metabolic dysfunction-associated fatty liver disease
Source: Biochem Biophys Rep. 2024 Sep 22;40:101829. doi: 10.1016/j.bbrep.2024.101829 (PMC11456910; doi:10.1016/j.bbrep.2024.101829)
Supplement: Multimedia component 1 [file mmc1.zip › supplementary files/Supplementary Table 3.xlsx]

## Sheet: Sheet1
Supplementary Table 3 Oxidative stress-related DEGs within the GSE17470 datasets
Gene	logFC	AveExpr	t	P.Value	adj.P.Val	B	Change
ADH4	5.13105	6.0197	12.693	1.39569e-08	2.20937e-05	10.0485	UP
CRYAA	3.92375	3.78446	11.393	4.95867e-08	3.92479e-05	8.89751	UP
CYP21A2	-2.8222	3.23973	-9.98955	2.2482e-07	0.00011863	7.48505	DOWN
SOD2	-3.24081	5.41429	-9.48209	4.04994e-07	0.000128267	6.92498	DOWN
TNRC6A	-3.63347	3.32893	-9.35013	4.73865e-07	0.000128267	6.77469	DOWN
ZFP36	-2.74237	5.73681	-9.32873	4.86165e-07	0.000128267	6.75013	DOWN
LCN2	-4.45613	3.42241	-8.43766	1.47321e-06	0.000292648	5.67963	DOWN
GSTA1	4.06933	6.74598	8.16412	2.10624e-06	0.000336203	5.33137	UP
CALCA	-4.92901	2.68538	-8.15783	2.12383e-06	0.000336203	5.32325	DOWN
KLF4	-2.02492	2.74247	-7.88178	3.07345e-06	0.000392621	4.96174	DOWN
CXCL10	3.4568	3.25897	7.82501	3.31985e-06	0.000392621	4.88614	UP
CRP	-3.99096	3.90357	-7.81779	3.35268e-06	0.000392621	4.87649	DOWN
NAMPT	-2.84312	4.52287	-7.79208	3.47233e-06	0.000392621	4.84209	DOWN
FMO3	3.70641	4.26048	7.47564	5.38175e-06	0.000567954	4.41129	UP
ESR1	2.54998	3.16301	7.2826	7.07368e-06	0.0006725	4.14169	UP
MET	-2.07372	5.40254	-7.16192	8.41209e-06	0.0006725	3.97049	DOWN
ATF3	-2.68102	4.08551	-7.05096	9.88121e-06	0.000744855	3.81126	DOWN
EHHADH	2.59705	4.23115	6.9436	1.15642e-05	0.000788353	3.65549	UP
FOS	-3.05081	1.70732	-6.87383	1.28188e-05	0.000788353	3.55339	DOWN
TF	2.78075	5.94527	6.8715	1.28631e-05	0.000788353	3.54997	UP
MAP1LC3A	2.19106	4.1186	6.8067	1.41629e-05	0.000830366	3.45449	UP
CCL5	2.27151	2.79317	6.39637	2.63962e-05	0.00122898	2.83557	UP
CAT	2.66217	2.58932	6.22475	3.44811e-05	0.00139958	2.56933	UP
ADH1A	2.9623	7.77344	6.10505	4.16438e-05	0.00159065	2.38106	UP
GADD45B	-2.82684	5.20461	-6.09664	4.22031e-05	0.00159065	2.36775	DOWN
GSTA3	3.64827	3.28708	6.07308	4.38119e-05	0.00161289	2.33041	UP
ERBB2	2.14731	5.56483	6.03841	4.62978e-05	0.00166567	2.27533	UP
MYC	-2.13756	1.48433	-5.80536	6.7388e-05	0.00226969	1.90036	DOWN
ALDH1A1	2.8796	4.2709	5.47267	0.000116687	0.00324063	1.35122	UP
GPD1	2.35301	2.19013	5.45567	0.000120057	0.00327672	1.32273	UP
HNF4A	2.07287	2.58182	5.19856	0.000185571	0.00445089	0.886813	UP
PHYH	2.13891	6.27798	5.12202	0.000211631	0.00478589	0.755248	UP
EPO	-2.9453	2.56835	-5.1003	0.000219702	0.00484407	0.717777	DOWN
CYP27A1	1.9084	6.87524	5.03006	0.000248084	0.00516732	0.596138	UP
BCHE	2.66504	3.74277	5.02243	0.000251389	0.00516816	0.582889	UP
GCK	2.27537	2.00926	4.97643	0.000272323	0.00526214	0.50281	UP
TNFSF10	2.96058	3.67842	4.95527	0.000282553	0.00526214	0.465891	UP
CXCL2	-2.18346	5.76441	-4.87023	0.000327902	0.00570405	0.316895	DOWN
CD36	2.39087	3.10918	4.79955	0.000371348	0.00619454	0.192366	UP
DPP4	2.21202	3.79269	4.79894	0.000371751	0.00619454	0.191281	UP
IGFBP1	-3.37364	3.72954	-4.79151	0.000376659	0.00621095	0.178154	DOWN
RAB27A	-2.05319	5.91996	-4.77611	0.000387045	0.00631642	0.150935	DOWN
FYN	2.07128	4.77234	4.75741	0.000400069	0.00646234	0.117818	UP
CXCL12	2.22093	2.94335	4.72281	0.00042538	0.00666709	0.0564409	UP
CDKN1A	-1.98241	6.1093	-4.56552	0.00056326	0.0078171	-0.224359	DOWN
HSD17B6	1.86524	7.06351	4.43963	0.000706752	0.00909584	-0.451159	UP
VARS1	-1.99314	4.98478	-4.39746	0.00076289	0.00951799	-0.527505	DOWN
GADD45A	2.14613	5.44207	4.31819	0.000881269	0.0103337	-0.67152	UP
SORD	2.01053	4.28445	4.18586	0.00112297	0.012086	-0.913274	UP
IGF2BP2	-2.10932	4.19812	-4.13771	0.0012271	0.0125322	-1.00164	DOWN
HIF1A	-1.81602	2.03192	-4.02677	0.00150656	0.0146312	-1.20593	DOWN
SERPINE1	-2.73548	4.28048	-3.90859	0.00187706	0.0165999	-1.42453	DOWN
CCL20	-1.9544	1.44763	-3.8555	0.00207278	0.0178327	-1.52302	DOWN
LDLR	-1.86556	4.87596	-3.8525	0.00208444	0.0178361	-1.52859	DOWN
AIFM2	-1.88996	3.56014	-3.78097	0.00238335	0.0195274	-1.66151	DOWN
HAO1	1.86373	4.42973	3.75596	0.00249796	0.0200403	-1.70806	UP
ODC1	-2.07648	4.02216	-3.47632	0.00423495	0.0296634	-2.22971	DOWN
APOA4	-2.73677	5.03305	-3.39279	0.00496232	0.0333888	-2.38569	DOWN
TYROBP	2.48672	6.2159	3.26255	0.00635683	0.0390033	-2.6287	UP
