# Supplementary material for: Unveiling functionality and conducting two-sample mendelian randomization on WGCNA-identified oxidative stress-related hub genes in metabolic dysfunction-associated fatty liver disease
Source: Biochem Biophys Rep. 2024 Sep 22;40:101829. doi: 10.1016/j.bbrep.2024.101829 (PMC11456910; doi:10.1016/j.bbrep.2024.101829)
Supplement: Multimedia component 1 [file mmc1.zip › supplementary files/Supplementary Table 4.xlsx]

## Sheet: Sheet1
Supplementary Table 4 Oxidative stress-related DEGs within the GSE24807 datasets
Gene	logFC	AveExpr	t	P.Value	adj.P.Val	B	Change
CALCA	-6.41217	2.63338	-22.3475	5.6816e-15	8.9826e-12	23.6832	DOWN
LCN2	-4.5379	3.21346	-16.4307	1.38436e-12	1.09434e-09	18.837	DOWN
ADH4	4.68729	6.59044	12.6226	1.30913e-10	6.89913e-08	14.5468	UP
TNRC6A	-3.83821	3.0097	-11.8888	3.57318e-10	1.4123e-07	13.5758	DOWN
CXCL10	3.74039	3.49892	10.9193	1.45321e-09	4.59504e-07	12.208	UP
MAP1LC3A	2.58925	4.10906	10.6971	2.03086e-09	5.35131e-07	11.8799	UP
FMO3	3.61853	4.54072	9.93701	6.63831e-09	1.49931e-06	10.7143	UP
CRYAA	3.68685	4.05826	9.54193	1.26017e-08	1.99232e-06	10.0807	UP
ERBB2	2.33862	5.58225	9.26793	1.98662e-08	2.61737e-06	9.62973	UP
FYN	2.60008	4.89381	9.09194	2.67392e-08	3.2519e-06	9.33493	UP
CRP	-4.33901	3.5601	-8.80663	4.36335e-08	4.58196e-06	8.84836	DOWN
CCL5	2.37454	2.82959	8.73676	4.92684e-08	4.58196e-06	8.72755	UP
CXCL12	3.10757	2.96773	8.67251	5.51198e-08	4.84136e-06	8.61588	UP
NAMPT	-2.69246	4.25566	-8.58706	6.40431e-08	5.24044e-06	8.46652	DOWN
ZFP36	-2.51618	5.6289	-8.50546	7.39749e-08	5.56925e-06	8.32294	DOWN
CD36	2.93567	3.22486	8.35373	9.69368e-08	6.96623e-06	8.05356	UP
ATF3	-2.6287	3.89874	-7.881	2.29395e-07	1.45069e-05	7.19393	DOWN
CYP21A2	-2.31766	2.99419	-7.829	2.52647e-07	1.48285e-05	7.09747	DOWN
RAB27A	-2.01601	5.81565	-7.82775	2.53238e-07	1.48285e-05	7.09513	DOWN
SOD2	-2.91756	5.16464	-7.74213	2.97107e-07	1.58427e-05	6.93548	DOWN
FOS	-2.6706	1.37384	-7.72159	3.08761e-07	1.58427e-05	6.89702	DOWN
ADH1A	2.94125	7.86944	7.68016	3.33733e-07	1.64885e-05	6.81927	UP
PHYH	2.33105	6.49552	7.58313	4.00767e-07	1.86356e-05	6.63625	UP
EHHADH	2.28789	4.46188	7.41504	5.51955e-07	2.424e-05	6.31606	UP
MET	-1.95206	5.18458	-7.39741	5.70926e-07	2.43955e-05	6.28225	DOWN
DPP4	2.41101	3.91336	6.89926	1.50941e-06	5.18779e-05	5.30884	UP
ODC1	-2.42453	4.07522	-6.86499	1.61581e-06	5.34254e-05	5.24061	DOWN
CAT	2.37041	2.69223	6.82125	1.76299e-06	5.46527e-05	5.15328	UP
TF	2.30877	6.15544	6.72485	2.13836e-06	6.37876e-05	4.95989	UP
MYC	-1.89802	1.3948	-6.68015	2.33958e-06	6.84978e-05	4.86979	DOWN
GCK	2.36689	2.12705	6.67054	2.38536e-06	6.85682e-05	4.85037	UP
APOA4	-2.48375	5.36835	-6.65225	2.47503e-06	6.86495e-05	4.81339	DOWN
KLF4	-1.86554	2.56271	-6.54827	3.05529e-06	8.18715e-05	4.60235	DOWN
EPO	-2.8198	2.45051	-6.50312	3.34942e-06	8.70249e-05	4.51025	DOWN
ALDH1A1	2.74923	4.45384	6.48394	3.48307e-06	8.88182e-05	4.47104	UP
GADD45B	-2.53293	5.11154	-6.38052	4.30471e-06	0.000103117	4.25882	DOWN
ESR1	1.88247	3.59948	6.03827	8.76396e-06	0.000184744	3.54651	UP
GSTA1	3.74705	7.20344	6.01499	9.20304e-06	0.000191448	3.49755	UP
TNFSF10	2.69399	4.16704	5.94487	1.06682e-05	0.000213499	3.34958	UP
GPD1	2.4157	2.53191	5.8742	1.23884e-05	0.000242845	3.19986	UP
TYROBP	2.75627	6.27834	5.75051	1.61176e-05	0.000307011	2.93639	UP
VARS1	-1.92237	5.07981	-5.62109	2.12685e-05	0.000353953	2.65884	DOWN
GADD45A	2.25435	5.68778	5.4332	3.1922e-05	0.000463015	2.25268	UP
HNF4A	1.84073	2.90005	5.30202	4.24845e-05	0.000579035	1.96697	UP
HSD17B6	1.79776	7.25302	5.26969	4.5598e-05	0.000610936	1.89632	UP
CYP27A1	1.90756	7.0937	5.23945	4.87221e-05	0.000626285	1.83012	UP
LDLR	-1.9612	4.74474	-5.19287	5.39665e-05	0.000688073	1.72803	DOWN
AIFM2	-1.85161	3.60055	-5.1867	5.47034e-05	0.000691889	1.71449	DOWN
CXCL2	-2.09831	5.67014	-5.1619	5.77694e-05	0.000713543	1.66004	DOWN
BCHE	2.50933	4.55964	4.83614	0.000118896	0.0012875	0.940337	UP
IGFBP1	-3.214	3.98261	-4.75114	0.000143753	0.00146628	0.751364	DOWN
GSTA3	2.88636	3.97873	4.71752	0.000154985	0.00155083	0.676523	UP
CCL20	-1.79697	1.26288	-4.68585	0.000166382	0.00162633	0.605955	DOWN
HIF1A	-1.80797	2.20445	-4.6464	0.000181776	0.00167086	0.517987	DOWN
CDKN1A	-1.98582	5.75982	-4.61965	0.000193026	0.00172788	0.458312	DOWN
SERPINE1	-2.36521	3.84768	-4.3918	0.000322523	0.00258837	-0.0510704	DOWN
IGF2BP2	-1.78888	4.23012	-4.37101	0.000338036	0.00266536	-0.0976098	DOWN
SORD	1.95476	4.68955	4.24964	0.000444864	0.00322503	-0.369394	UP
HAO1	1.92256	4.66774	4.14994	0.000557649	0.00380708	-0.592649	UP
