# Supplementary material for: Unveiling functionality and conducting two-sample mendelian randomization on WGCNA-identified oxidative stress-related hub genes in metabolic dysfunction-associated fatty liver disease
Source: Biochem Biophys Rep. 2024 Sep 22;40:101829. doi: 10.1016/j.bbrep.2024.101829 (PMC11456910; doi:10.1016/j.bbrep.2024.101829)
Supplement: Multimedia component 1 [file mmc1.zip › supplementary files/Supplementary Table 5.xlsx]

## Sheet: Sheet1
Supplementary Table 5 Identification of the hub genes in the green module through the construction of a WGCNA network in the GSE17470 dataset
Hub oxidative stress-related genes
NME1
PLAU
CTH
CCN1
CASP4
H2BC12
ATM
TOR1A
OPA1
ITPR1
AHR
RAD50
EPO
NR1I2
LBR
UBQLN1
TAMM41
H2BC5
FER
XIST
LYN
PLA2G7
MPV17
RYR2
H3C4
NDUFV1
PRKDC
TNRC6A
GADD45B
BCL2L1
EEF1A1
MRPS14
NONO
CDC25C
ME2
HSPA4
PRKCE
OGG1
ISCU
YARS2
MT1A
ANXA2
CXCL10
CALM1
MUTYH
NAMPT
C19orf12
MRE11
HSPA13
VASP
PTCD3
ACACA
CRYGD
ADH1A
AIFM2
CDKN1A
RAB27A
MAVS
ACAD9
SIRT1
SMARCA4
CBX2
VEGFA
FUS
PRKAA1
MRPS2
PARP1
CALCA
TIMP1
MET
NDUFA13
OGDH
NCF1B
HDAC4
CREB3
IGF2BP1
RORA
BAG3
KDR
IFNB1
RYR1
SERP1
CYP11A1
DAPK1
POU2F1
CAMK2A
MANF
PIK3R1
BCL2L11
OXTR
SELENOS
SIRT6
HTR1A
LYRM4
FLAD1
CAMK2G
HNRNPD
INAVA
IGF1R
SH3PXD2B
CRP
NOX1
PREX1
GLRX2
IL17A
GLA
ACP1
FKBP4
CSNK2A1
RAF1
CYCS
INSR
NR2C2
CD40LG
PPIA
CCR7
PPP3CA
COL1A1
AIFM1
CAPN1
FOXL2
IGFBP1
PTK2B
SHC1
ZFP36
EGF
SOD2
PPIG
VCP
PLK3
NDUFAF2
TOP1
CYP21A2
PRDX4
ALDH5A1
CD40
MCL1
RPS6KA5
ATXN2
EIF4G1
WRN
NME5
RBPMS
IKBKB
GBF1
VARS1
SERPINE1
DNM1L
MAP2K1
CYB5B
IL11
MAPKAPK3
LONP2
ODC1
PQBP1
FKBP5
IGF2BP2
