# Supplementary material for: Unveiling functionality and conducting two-sample mendelian randomization on WGCNA-identified oxidative stress-related hub genes in metabolic dysfunction-associated fatty liver disease
Source: Biochem Biophys Rep. 2024 Sep 22;40:101829. doi: 10.1016/j.bbrep.2024.101829 (PMC11456910; doi:10.1016/j.bbrep.2024.101829)
Supplement: Multimedia component 1 [file mmc1.zip › supplementary files/Supplementary Table 6.xlsx]

## Sheet: Sheet1
Supplementary Table 6 Identification of the hub genes in the blue module through the construction of a WGCNA network in the GSE24807 dataset
Hub oxidative stress-related genes
CRK
NME1
CCN1
ATM
TOR1A
OPA1
ITPR1
H4C14
EPO
NR1I2
UBQLN1
TAMM41
CXCL2
XIST
SMAD4
LYN
MPV17
HDAC2
RYR2
H3C4
TNRC6A
GADD45B
BCL2L1
EEF1A1
MRPS14
NONO
ME2
HSPA4
PRKCE
OGG1
MGST1
YARS2
NAMPT
C19orf12
HSPA13
VASP
PTCD3
ACACA
ADH1A
AIFM2
TFRC
RAB27A
ACAD9
SIRT1
SMARCA4
CBX2
NR3C1
TTR
VEGFA
MRPS2
PARP1
STK26
APOA1
TIMP1
APOH
MET
OGDH
NCF1B
HDAC4
CREB3
IGF2BP1
RYR1
SERP1
CYP11A1
DAPK1
POU2F1
CAMK2A
MANF
PIK3R1
BCL2L11
OXTR
KLF4
SELENOS
HTR1A
FLAD1
CAMK2G
HNRNPD
ATF3
INAVA
IGF1R
SH3PXD2B
CRP
NOX1
PREX1
GLRX2
CSNK2A1
PON2
CYCS
INSR
NR2C2
H2AC18
PPIA
CCR7
PPP3CA
COL1A1
DNAJC3
CAPN1
FOXL2
IGFBP1
MYD88
SHC1
ZFP36
EGF
STX2
SOD2
VCP
PLK3
LCN2
TNRC6B
NDUFAF2
CYP21A2
MCL1
RPS6KA5
IPCEF1
EIF4G1
APOA4
ATF2
GBF1
VARS1
MAP2K1
CYB5B
MAPKAPK3
ODC1
NPC1
IGF2BP2
