# Supplementary material for: Unveiling functionality and conducting two-sample mendelian randomization on WGCNA-identified oxidative stress-related hub genes in metabolic dysfunction-associated fatty liver disease
Source: Biochem Biophys Rep. 2024 Sep 22;40:101829. doi: 10.1016/j.bbrep.2024.101829 (PMC11456910; doi:10.1016/j.bbrep.2024.101829)
Supplement: Multimedia component 1 [file mmc1.zip › supplementary files/Supplementary Table 7.xlsx]

## Sheet: Sheet1
Supplementary Table 7 Identification of genetic variants concurrently influencing exposure and outcome for subsequent mendelian randomization analysis
SNP	effect_allele.exposure	other_allele.exposure	effect_allele.outcome	other_allele.outcome	beta.exposure	beta.outcome	eaf.exposure	eaf.outcome	remove	palindromic	ambiguous	id.outcome	chr	pos	se.outcome	samplesize.outcome	pval.outcome	outcome	originalname.outcome	outcome.deprecated	mr_keep.outcome	data_source.outcome	proxy.outcome	target_snp.outcome	proxy_snp.outcome	target_a1.outcome	target_a2.outcome	proxy_a1.outcome	proxy_a2.outcome	pos.exposure	samplesize.exposure	chr.exposure	pval.exposure	se.exposure	id.exposure	exposure	mr_keep.exposure	pval_origin.exposure	data_source.exposure	action	mr_keep
rs10066378	C	T	C	T	0.0257979	0.0039465	0.344327	0.137177	FALSE	FALSE	FALSE	ebi-a-GCST90091033	5	131776967	0.024527	778614	0.8722	Nonalcoholic fatty liver disease || id:ebi-a-GCST90091033	Nonalcoholic fatty liver disease	Nonalcoholic fatty liver disease || ||	TRUE	igd	NA	NA	NA	NA	NA	NA	NA	131776967	83025	5	1.89998e-07	0.00495471	ebi-a-GCST90018730	|| id:ebi-a-GCST90018730	TRUE	reported	igd	2	TRUE
rs10095988	G	T	G	T	0.047181	0.0379973	0.055928	0.060636	FALSE	FALSE	FALSE	ebi-a-GCST90091033	8	4384272	0.0326142	778614	0.244	Nonalcoholic fatty liver disease || id:ebi-a-GCST90091033	Nonalcoholic fatty liver disease	Nonalcoholic fatty liver disease || ||	TRUE	igd	NA	NA	NA	NA	NA	NA	NA	4384272	83025	8	4.60002e-06	0.0102929	ebi-a-GCST90018730	|| id:ebi-a-GCST90018730	TRUE	reported	igd	2	TRUE
rs10754557	A	G	A	G	-0.0267803	0.0039476	0.736702	0.61829	FALSE	FALSE	FALSE	ebi-a-GCST90091033	1	247599232	0.0172061	778614	0.8185	Nonalcoholic fatty liver disease || id:ebi-a-GCST90091033	Nonalcoholic fatty liver disease	Nonalcoholic fatty liver disease || ||	TRUE	igd	NA	NA	NA	NA	NA	NA	NA	247599232	83025	1	4.90004e-07	0.00532579	ebi-a-GCST90018730	|| id:ebi-a-GCST90018730	TRUE	reported	igd	2	TRUE
rs11132152	A	G	A	G	0.0350715	0.0190587	0.893165	0.864811	FALSE	FALSE	FALSE	ebi-a-GCST90091033	4	183760216	0.0256345	778614	0.4572	Nonalcoholic fatty liver disease || id:ebi-a-GCST90091033	Nonalcoholic fatty liver disease	Nonalcoholic fatty liver disease || ||	TRUE	igd	NA	NA	NA	NA	NA	NA	NA	183760216	83025	4	3.79997e-06	0.00758848	ebi-a-GCST90018730	|| id:ebi-a-GCST90018730	TRUE	reported	igd	2	TRUE
rs1183910	A	G	A	G	-0.0601715	0.0234856	0.471977	0.333002	FALSE	FALSE	FALSE	ebi-a-GCST90091033	12	121420807	0.0171585	778614	0.1711	Nonalcoholic fatty liver disease || id:ebi-a-GCST90091033	Nonalcoholic fatty liver disease	Nonalcoholic fatty liver disease || ||	TRUE	igd	NA	NA	NA	NA	NA	NA	NA	121420807	83025	12	7.8001e-38	0.00468001	ebi-a-GCST90018730	|| id:ebi-a-GCST90018730	TRUE	reported	igd	2	TRUE
rs12133641	G	A	G	A	-0.040349	0.0301481	0.392677	0.361829	FALSE	FALSE	FALSE	ebi-a-GCST90091033	1	154428283	0.016924	778614	0.0748497	Nonalcoholic fatty liver disease || id:ebi-a-GCST90091033	Nonalcoholic fatty liver disease	Nonalcoholic fatty liver disease || ||	TRUE	igd	NA	NA	NA	NA	NA	NA	NA	154428283	83025	1	3.80014e-17	0.00479332	ebi-a-GCST90018730	|| id:ebi-a-GCST90018730	TRUE	reported	igd	2	TRUE
rs12341618	C	G	C	G	-0.054332	-0.0500184	0.041337	0.024851	FALSE	TRUE	FALSE	ebi-a-GCST90091033	9	84008056	0.0462925	778614	0.2799	Nonalcoholic fatty liver disease || id:ebi-a-GCST90091033	Nonalcoholic fatty liver disease	Nonalcoholic fatty liver disease || ||	TRUE	igd	NA	NA	NA	NA	NA	NA	NA	84008056	83025	9	4.79999e-06	0.011882	ebi-a-GCST90018730	|| id:ebi-a-GCST90018730	TRUE	reported	igd	2	TRUE
rs1260326	C	T	C	T	-0.0255124	-0.0755351	0.44137	0.589463	FALSE	FALSE	FALSE	ebi-a-GCST90091033	2	27730940	0.0166847	778614	5.97599e-06	Nonalcoholic fatty liver disease || id:ebi-a-GCST90091033	Nonalcoholic fatty liver disease	Nonalcoholic fatty liver disease || ||	TRUE	igd	NA	NA	NA	NA	NA	NA	NA	27730940	83025	2	6.59994e-08	0.00472276	ebi-a-GCST90018730	|| id:ebi-a-GCST90018730	TRUE	reported	igd	2	TRUE
rs12610605	A	G	A	G	0.0298967	0.0355397	0.524118	0.154076	FALSE	FALSE	FALSE	ebi-a-GCST90091033	19	45370838	0.0222387	778614	0.11	Nonalcoholic fatty liver disease || id:ebi-a-GCST90091033	Nonalcoholic fatty liver disease	Nonalcoholic fatty liver disease || ||	TRUE	igd	NA	NA	NA	NA	NA	NA	NA	45370838	83025	19	2.1e-10	0.00470593	ebi-a-GCST90018730	|| id:ebi-a-GCST90018730	TRUE	reported	igd	2	TRUE
rs13108218	G	A	G	A	0.0230995	-0.0142918	0.4531	0.610338	FALSE	FALSE	FALSE	ebi-a-GCST90091033	4	3443931	0.0169286	778614	0.3985	Nonalcoholic fatty liver disease || id:ebi-a-GCST90091033	Nonalcoholic fatty liver disease	Nonalcoholic fatty liver disease || ||	TRUE	igd	NA	NA	NA	NA	NA	NA	NA	3443931	83025	4	1.2e-06	0.00475438	ebi-a-GCST90018730	|| id:ebi-a-GCST90018730	TRUE	reported	igd	2	TRUE
rs17138476	T	C	T	C	0.0282174	-0.0156031	0.209101	0.150099	FALSE	FALSE	FALSE	ebi-a-GCST90091033	17	36075605	0.0211942	778614	0.4616	Nonalcoholic fatty liver disease || id:ebi-a-GCST90091033	Nonalcoholic fatty liver disease	Nonalcoholic fatty liver disease || ||	TRUE	igd	NA	NA	NA	NA	NA	NA	NA	36075605	83025	17	1.29999e-06	0.00582327	ebi-a-GCST90018730	|| id:ebi-a-GCST90018730	TRUE	reported	igd	2	TRUE
rs2905343	A	T	A	T	-0.0385963	-0.0487455	0.67087	0.952286	FALSE	TRUE	FALSE	ebi-a-GCST90091033	7	22734888	0.0358423	778614	0.1738	Nonalcoholic fatty liver disease || id:ebi-a-GCST90091033	Nonalcoholic fatty liver disease	Nonalcoholic fatty liver disease || ||	TRUE	igd	NA	NA	NA	NA	NA	NA	NA	22734888	83025	7	1.20005e-14	0.00499917	ebi-a-GCST90018730	|| id:ebi-a-GCST90018730	TRUE	reported	igd	2	TRUE
rs3093068	C	G	C	G	0.131136	0.0515233	0.136869	0.070577	FALSE	TRUE	FALSE	ebi-a-GCST90091033	1	159681364	0.0348791	778614	0.1396	Nonalcoholic fatty liver disease || id:ebi-a-GCST90091033	Nonalcoholic fatty liver disease	Nonalcoholic fatty liver disease || ||	TRUE	igd	NA	NA	NA	NA	NA	NA	NA	159681364	83025	1	9.09913e-83	0.00680423	ebi-a-GCST90018730	|| id:ebi-a-GCST90018730	TRUE	reported	igd	2	TRUE
rs4233355	A	G	A	G	0.0316009	-0.0407244	0.439136	0.607356	FALSE	FALSE	FALSE	ebi-a-GCST90091033	1	159582218	0.0166767	778614	0.01461	Nonalcoholic fatty liver disease || id:ebi-a-GCST90091033	Nonalcoholic fatty liver disease	Nonalcoholic fatty liver disease || ||	TRUE	igd	NA	NA	NA	NA	NA	NA	NA	159582218	83025	1	1.9002e-11	0.004709	ebi-a-GCST90018730	|| id:ebi-a-GCST90018730	TRUE	reported	igd	2	TRUE
rs429358	C	T	C	T	-0.120771	-0.136615	0.10215	0.15507	FALSE	FALSE	FALSE	ebi-a-GCST90091033	19	45411941	0.0239288	778614	1.13501e-08	Nonalcoholic fatty liver disease || id:ebi-a-GCST90091033	Nonalcoholic fatty liver disease	Nonalcoholic fatty liver disease || ||	TRUE	igd	NA	NA	NA	NA	NA	NA	NA	45411941	83025	19	2.09991e-53	0.00785059	ebi-a-GCST90018730	|| id:ebi-a-GCST90018730	TRUE	reported	igd	2	TRUE
rs4774997	C	T	C	T	-0.0238461	-0.0002727	0.38519	0.446322	FALSE	FALSE	FALSE	ebi-a-GCST90091033	15	58167137	0.0166082	778614	0.9869	Nonalcoholic fatty liver disease || id:ebi-a-GCST90091033	Nonalcoholic fatty liver disease	Nonalcoholic fatty liver disease || ||	TRUE	igd	NA	NA	NA	NA	NA	NA	NA	58167137	83025	15	8.9e-07	0.00485278	ebi-a-GCST90018730	|| id:ebi-a-GCST90018730	TRUE	reported	igd	2	TRUE
rs5757628	A	G	A	G	0.0324618	0.0002261	0.856247	0.230616	FALSE	FALSE	FALSE	ebi-a-GCST90091033	22	39749981	0.0186019	778614	0.9903	Nonalcoholic fatty liver disease || id:ebi-a-GCST90091033	Nonalcoholic fatty liver disease	Nonalcoholic fatty liver disease || ||	TRUE	igd	NA	NA	NA	NA	NA	NA	NA	39749981	83025	22	1.6e-06	0.00676214	ebi-a-GCST90018730	|| id:ebi-a-GCST90018730	TRUE	reported	igd	2	TRUE
rs651821	T	C	T	C	-0.0242823	-0.0311225	0.647075	0.917495	FALSE	FALSE	FALSE	ebi-a-GCST90091033	11	116662579	0.0322896	778614	0.3351	Nonalcoholic fatty liver disease || id:ebi-a-GCST90091033	Nonalcoholic fatty liver disease	Nonalcoholic fatty liver disease || ||	TRUE	igd	NA	NA	NA	NA	NA	NA	NA	116662579	83025	11	1e-06	0.00496914	ebi-a-GCST90018730	|| id:ebi-a-GCST90018730	TRUE	reported	igd	2	TRUE
rs7134069	C	A	C	A	0.0380912	-0.0004037	0.168619	0.029821	FALSE	FALSE	FALSE	ebi-a-GCST90091033	12	121481386	0.0472342	778614	0.9932	Nonalcoholic fatty liver disease || id:ebi-a-GCST90091033	Nonalcoholic fatty liver disease	Nonalcoholic fatty liver disease || ||	TRUE	igd	NA	NA	NA	NA	NA	NA	NA	121481386	83025	12	1.29999e-09	0.00628081	ebi-a-GCST90018730	|| id:ebi-a-GCST90018730	TRUE	reported	igd	2	TRUE
rs71425310	G	A	G	A	-0.0443687	0.015588	0.076774	0.047714	FALSE	FALSE	FALSE	ebi-a-GCST90091033	14	88718561	0.0376814	778614	0.6791	Nonalcoholic fatty liver disease || id:ebi-a-GCST90091033	Nonalcoholic fatty liver disease	Nonalcoholic fatty liver disease || ||	TRUE	igd	NA	NA	NA	NA	NA	NA	NA	88718561	83025	14	7.49998e-07	0.00896883	ebi-a-GCST90018730	|| id:ebi-a-GCST90018730	TRUE	reported	igd	2	TRUE
rs73683955	T	C	T	C	0.0504944	0.0079204	0.160431	0.048708	FALSE	FALSE	FALSE	ebi-a-GCST90091033	7	22726741	0.0399397	778614	0.8428	Nonalcoholic fatty liver disease || id:ebi-a-GCST90091033	Nonalcoholic fatty liver disease	Nonalcoholic fatty liver disease || ||	TRUE	igd	NA	NA	NA	NA	NA	NA	NA	22726741	83025	7	2.70023e-15	0.00638949	ebi-a-GCST90018730	|| id:ebi-a-GCST90018730	TRUE	reported	igd	2	TRUE
rs7605645	A	C	A	C	0.0334391	0.0071046	0.143278	0.154076	FALSE	FALSE	FALSE	ebi-a-GCST90091033	2	172091916	0.021562	778614	0.7418	Nonalcoholic fatty liver disease || id:ebi-a-GCST90091033	Nonalcoholic fatty liver disease	Nonalcoholic fatty liver disease || ||	TRUE	igd	NA	NA	NA	NA	NA	NA	NA	172091916	83025	2	2.5e-06	0.00710443	ebi-a-GCST90018730	|| id:ebi-a-GCST90018730	TRUE	reported	igd	2	TRUE
rs78443023	T	C	T	C	0.0273654	-0.014549	0.24425	0.099404	FALSE	FALSE	FALSE	ebi-a-GCST90091033	5	76892660	0.0248113	778614	0.5576	Nonalcoholic fatty liver disease || id:ebi-a-GCST90091033	Nonalcoholic fatty liver disease	Nonalcoholic fatty liver disease || ||	TRUE	igd	NA	NA	NA	NA	NA	NA	NA	76892660	83025	5	2.30001e-06	0.00579213	ebi-a-GCST90018730	|| id:ebi-a-GCST90018730	TRUE	reported	igd	2	TRUE
rs916694	T	C	T	C	-0.0228871	0.0020628	0.607426	0.425447	FALSE	FALSE	FALSE	ebi-a-GCST90091033	19	35692403	0.0164976	778614	0.9005	Nonalcoholic fatty liver disease || id:ebi-a-GCST90091033	Nonalcoholic fatty liver disease	Nonalcoholic fatty liver disease || ||	TRUE	igd	NA	NA	NA	NA	NA	NA	NA	35692403	83025	19	1.89998e-06	0.00480664	ebi-a-GCST90018730	|| id:ebi-a-GCST90018730	TRUE	reported	igd	2	TRUE
rs1037170	T	C	T	C	0.072517	-0.0115456	0.72235	0.72664	FALSE	FALSE	FALSE	ebi-a-GCST90091033	17	72702914	0.0177922	778614	0.5164	Nonalcoholic fatty liver disease || id:ebi-a-GCST90091033	Nonalcoholic fatty liver disease	Nonalcoholic fatty liver disease || ||	TRUE	igd	NA	NA	NA	NA	NA	NA	NA	72702914	343524	17	9.12893e-10	0.011841	ukb-d-30710_raw	|| id:ukb-d-30710_raw	TRUE	reported	igd	2	TRUE
rs10453190	G	C	G	C	0.05768	0.0130562	0.2405	0.229622	FALSE	TRUE	FALSE	ebi-a-GCST90091033	9	16984710	0.0179902	778614	0.468	Nonalcoholic fatty liver disease || id:ebi-a-GCST90091033	Nonalcoholic fatty liver disease	Nonalcoholic fatty liver disease || ||	TRUE	igd	NA	NA	NA	NA	NA	NA	NA	16984710	343524	9	3.71646e-06	0.012467	ukb-d-30710_raw	|| id:ukb-d-30710_raw	TRUE	reported	igd	2	TRUE
rs10465231	T	C	T	C	0.061819	0.0215475	0.54906	0.55169	FALSE	FALSE	FALSE	ebi-a-GCST90091033	9	92183413	0.0163247	778614	0.1869	Nonalcoholic fatty liver disease || id:ebi-a-GCST90091033	Nonalcoholic fatty liver disease	Nonalcoholic fatty liver disease || ||	TRUE	igd	NA	NA	NA	NA	NA	NA	NA	92183413	343524	9	6.88113e-09	0.01067	ukb-d-30710_raw	|| id:ukb-d-30710_raw	TRUE	reported	igd	2	TRUE
rs1064725	G	T	G	T	0.15885	0.028744	0.040698	0.053678	FALSE	FALSE	FALSE	ebi-a-GCST90091033	19	45422561	0.0332896	778614	0.3879	Nonalcoholic fatty liver disease || id:ebi-a-GCST90091033	Nonalcoholic fatty liver disease	Nonalcoholic fatty liver disease || ||	TRUE	igd	NA	NA	NA	NA	NA	NA	NA	45422561	343524	19	9.77125e-09	0.0277	ukb-d-30710_raw	|| id:ukb-d-30710_raw	TRUE	reported	igd	2	TRUE
rs10914262	A	C	A	C	0.060949	0.0050633	0.25242	0.270378	FALSE	FALSE	FALSE	ebi-a-GCST90091033	1	31546448	0.0184156	778614	0.783401	Nonalcoholic fatty liver disease || id:ebi-a-GCST90091033	Nonalcoholic fatty liver disease	Nonalcoholic fatty liver disease || ||	TRUE	igd	NA	NA	NA	NA	NA	NA	NA	31546448	343524	1	5.51785e-07	0.012172	ukb-d-30710_raw	|| id:ukb-d-30710_raw	TRUE	reported	igd	2	TRUE
rs11118625	G	A	G	A	-0.066522	0.0384562	0.26903	0.256461	FALSE	FALSE	FALSE	ebi-a-GCST90091033	1	221106024	0.0185464	778614	0.0381197	Nonalcoholic fatty liver disease || id:ebi-a-GCST90091033	Nonalcoholic fatty liver disease	Nonalcoholic fatty liver disease || ||	TRUE	igd	TRUE	rs11118625	rs10495156	G	A	C	T	221103388	343524	1	3.09094e-08	0.012015	ukb-d-30710_raw	|| id:ukb-d-30710_raw	TRUE	reported	igd	2	TRUE
rs11145839	C	A	C	A	0.06825	-0.0030455	0.44533	0.414513	FALSE	FALSE	FALSE	ebi-a-GCST90091033	9	139285137	0.0162985	778614	0.8518	Nonalcoholic fatty liver disease || id:ebi-a-GCST90091033	Nonalcoholic fatty liver disease	Nonalcoholic fatty liver disease || ||	TRUE	igd	NA	NA	NA	NA	NA	NA	NA	139285137	343524	9	1.31229e-10	0.010621	ukb-d-30710_raw	|| id:ukb-d-30710_raw	TRUE	reported	igd	2	TRUE
rs11230768	A	G	A	G	0.069042	-0.0133042	0.32461	0.291252	FALSE	FALSE	FALSE	ebi-a-GCST90091033	11	61430471	0.0180979	778614	0.4623	Nonalcoholic fatty liver disease || id:ebi-a-GCST90091033	Nonalcoholic fatty liver disease	Nonalcoholic fatty liver disease || ||	TRUE	igd	NA	NA	NA	NA	NA	NA	NA	61430471	343524	11	1.09759e-09	0.011328	ukb-d-30710_raw	|| id:ukb-d-30710_raw	TRUE	reported	igd	2	TRUE
rs11265594	A	G	A	G	-0.14677	-0.0224621	0.15482	0.149105	FALSE	FALSE	FALSE	ebi-a-GCST90091033	1	154328508	0.0226339	778614	0.321	Nonalcoholic fatty liver disease || id:ebi-a-GCST90091033	Nonalcoholic fatty liver disease	Nonalcoholic fatty liver disease || ||	TRUE	igd	NA	NA	NA	NA	NA	NA	NA	154328508	343524	1	9.24272e-24	0.014603	ukb-d-30710_raw	|| id:ukb-d-30710_raw	TRUE	reported	igd	2	TRUE
rs112875651	A	G	A	G	-0.068262	-0.0985921	0.39258	0.384692	FALSE	FALSE	FALSE	ebi-a-GCST90091033	8	126506694	0.0166493	778614	3.18698e-09	Nonalcoholic fatty liver disease || id:ebi-a-GCST90091033	Nonalcoholic fatty liver disease	Nonalcoholic fatty liver disease || ||	TRUE	igd	NA	NA	NA	NA	NA	NA	NA	126506694	343524	8	4.65125e-10	0.010956	ukb-d-30710_raw	|| id:ukb-d-30710_raw	TRUE	reported	igd	2	TRUE
rs115372495	G	C	G	C	-0.17534	0.0340813	0.020815	0.019881	FALSE	TRUE	FALSE	ebi-a-GCST90091033	2	179377020	0.0648925	778614	0.5994	Nonalcoholic fatty liver disease || id:ebi-a-GCST90091033	Nonalcoholic fatty liver disease	Nonalcoholic fatty liver disease || ||	TRUE	igd	NA	NA	NA	NA	NA	NA	NA	179377020	343524	2	2.65338e-06	0.037338	ukb-d-30710_raw	|| id:ukb-d-30710_raw	TRUE	reported	igd	2	TRUE
rs115804053	G	A	G	A	0.26715	0.0360184	0.017236	0.012922	FALSE	FALSE	FALSE	ebi-a-GCST90091033	1	159345035	0.0588809	778614	0.5407	Nonalcoholic fatty liver disease || id:ebi-a-GCST90091033	Nonalcoholic fatty liver disease	Nonalcoholic fatty liver disease || ||	TRUE	igd	NA	NA	NA	NA	NA	NA	NA	159345035	343524	1	5.1713e-11	0.040686	ukb-d-30710_raw	|| id:ukb-d-30710_raw	TRUE	reported	igd	2	TRUE
rs116234817	A	G	A	G	0.16409	0.0119323	0.051972	0.057654	FALSE	FALSE	FALSE	ebi-a-GCST90091033	6	31321364	0.0325231	778614	0.7137	Nonalcoholic fatty liver disease || id:ebi-a-GCST90091033	Nonalcoholic fatty liver disease	Nonalcoholic fatty liver disease || ||	TRUE	igd	NA	NA	NA	NA	NA	NA	NA	31321364	343524	6	5.31741e-12	0.023792	ukb-d-30710_raw	|| id:ukb-d-30710_raw	TRUE	reported	igd	2	TRUE
rs116335178	G	A	G	A	0.098093	0.0251045	0.096972	0.11332	FALSE	FALSE	FALSE	ebi-a-GCST90091033	4	67939128	0.0263389	778614	0.3405	Nonalcoholic fatty liver disease || id:ebi-a-GCST90091033	Nonalcoholic fatty liver disease	Nonalcoholic fatty liver disease || ||	TRUE	igd	NA	NA	NA	NA	NA	NA	NA	67939128	343524	4	4.62317e-08	0.017948	ukb-d-30710_raw	|| id:ukb-d-30710_raw	TRUE	reported	igd	2	TRUE
rs116543149	G	A	G	A	0.23992	0.0472825	0.012119	0.014911	FALSE	FALSE	FALSE	ebi-a-GCST90091033	3	170114220	0.0775016	778614	0.5418	Nonalcoholic fatty liver disease || id:ebi-a-GCST90091033	Nonalcoholic fatty liver disease	Nonalcoholic fatty liver disease || ||	TRUE	igd	NA	NA	NA	NA	NA	NA	NA	170114220	343524	3	1.67931e-06	0.050102	ukb-d-30710_raw	|| id:ukb-d-30710_raw	TRUE	reported	igd	2	TRUE
rs11693537	A	G	A	G	0.056948	0.0012192	0.41936	0.432406	FALSE	FALSE	FALSE	ebi-a-GCST90091033	2	102541080	0.0169179	778614	0.9425	Nonalcoholic fatty liver disease || id:ebi-a-GCST90091033	Nonalcoholic fatty liver disease	Nonalcoholic fatty liver disease || ||	TRUE	igd	NA	NA	NA	NA	NA	NA	NA	102541080	343524	2	1.0547e-07	0.01071	ukb-d-30710_raw	|| id:ukb-d-30710_raw	TRUE	reported	igd	2	TRUE
rs11715304	A	G	A	G	0.056295	-0.0098399	0.3234	0.307157	FALSE	FALSE	FALSE	ebi-a-GCST90091033	3	49871641	0.0173092	778614	0.5697	Nonalcoholic fatty liver disease || id:ebi-a-GCST90091033	Nonalcoholic fatty liver disease	Nonalcoholic fatty liver disease || ||	TRUE	igd	TRUE	rs11715304	rs2352967	A	G	T	C	49861282	343524	3	6.27682e-07	0.011298	ukb-d-30710_raw	|| id:ukb-d-30710_raw	TRUE	reported	igd	2	TRUE
rs11777625	C	T	C	T	0.061742	0.0021495	0.54572	0.521869	FALSE	FALSE	FALSE	ebi-a-GCST90091033	8	126333642	0.016239	778614	0.8947	Nonalcoholic fatty liver disease || id:ebi-a-GCST90091033	Nonalcoholic fatty liver disease	Nonalcoholic fatty liver disease || ||	TRUE	igd	NA	NA	NA	NA	NA	NA	NA	126333642	343524	8	6.03226e-09	0.010616	ukb-d-30710_raw	|| id:ukb-d-30710_raw	TRUE	reported	igd	2	TRUE
rs11868378	A	G	A	G	-0.11138	0.0275393	0.80549	0.786282	FALSE	FALSE	FALSE	ebi-a-GCST90091033	17	76357874	0.0199498	778614	0.1675	Nonalcoholic fatty liver disease || id:ebi-a-GCST90091033	Nonalcoholic fatty liver disease	Nonalcoholic fatty liver disease || ||	TRUE	igd	NA	NA	NA	NA	NA	NA	NA	76357874	343524	17	4.80286e-15	0.01422	ukb-d-30710_raw	|| id:ukb-d-30710_raw	TRUE	reported	igd	2	TRUE
rs12130672	G	A	G	A	-0.20247	-0.0110435	0.36972	0.379722	FALSE	FALSE	FALSE	ebi-a-GCST90091033	1	66115064	0.0165465	778614	0.5045	Nonalcoholic fatty liver disease || id:ebi-a-GCST90091033	Nonalcoholic fatty liver disease	Nonalcoholic fatty liver disease || ||	TRUE	igd	TRUE	rs12130672	rs11809906	G	A	T	C	66112528	343524	1	1.74341e-76	0.010936	ukb-d-30710_raw	|| id:ukb-d-30710_raw	TRUE	reported	igd	2	TRUE
rs12541647	C	T	C	T	-0.072568	0.0212901	0.14784	0.124254	FALSE	FALSE	FALSE	ebi-a-GCST90091033	8	144647928	0.0230825	778614	0.3563	Nonalcoholic fatty liver disease || id:ebi-a-GCST90091033	Nonalcoholic fatty liver disease	Nonalcoholic fatty liver disease || ||	TRUE	igd	NA	NA	NA	NA	NA	NA	NA	144647928	343524	8	1.0605e-06	0.01487	ukb-d-30710_raw	|| id:ukb-d-30710_raw	TRUE	reported	igd	2	TRUE
rs1260326	C	T	C	T	-0.17585	-0.0755351	0.60695	0.589463	FALSE	FALSE	FALSE	ebi-a-GCST90091033	2	27730940	0.0166847	778614	5.97599e-06	Nonalcoholic fatty liver disease || id:ebi-a-GCST90091033	Nonalcoholic fatty liver disease	Nonalcoholic fatty liver disease || ||	TRUE	igd	NA	NA	NA	NA	NA	NA	NA	27730940	343524	2	1.33844e-59	0.010799	ukb-d-30710_raw	|| id:ukb-d-30710_raw	TRUE	reported	igd	2	TRUE
rs12620844	C	T	C	T	0.049426	0.0011168	0.43086	0.472167	FALSE	FALSE	FALSE	ebi-a-GCST90091033	2	232324510	0.0163948	778614	0.9457	Nonalcoholic fatty liver disease || id:ebi-a-GCST90091033	Nonalcoholic fatty liver disease	Nonalcoholic fatty liver disease || ||	TRUE	igd	NA	NA	NA	NA	NA	NA	NA	232324510	343524	2	4.43752e-06	0.010769	ukb-d-30710_raw	|| id:ukb-d-30710_raw	TRUE	reported	igd	2	TRUE
rs12730935	A	G	A	G	-0.23501	0.0275235	0.40919	0.360835	FALSE	FALSE	FALSE	ebi-a-GCST90091033	1	154420087	0.0169159	778614	0.1037	Nonalcoholic fatty liver disease || id:ebi-a-GCST90091033	Nonalcoholic fatty liver disease	Nonalcoholic fatty liver disease || ||	TRUE	igd	TRUE	rs12730935	rs61812598	A	G	A	G	154419892	343524	1	8.37529e-106	0.010754	ukb-d-30710_raw	|| id:ukb-d-30710_raw	TRUE	reported	igd	2	TRUE
rs12905732	C	G	C	G	0.064991	0.0003055	0.20201	0.177932	FALSE	TRUE	FALSE	ebi-a-GCST90091033	15	58683542	0.0208487	778614	0.9883	Nonalcoholic fatty liver disease || id:ebi-a-GCST90091033	Nonalcoholic fatty liver disease	Nonalcoholic fatty liver disease || ||	TRUE	igd	NA	NA	NA	NA	NA	NA	NA	58683542	343524	15	8.07737e-07	0.013173	ukb-d-30710_raw	|| id:ukb-d-30710_raw	TRUE	reported	igd	2	TRUE
rs1290898	A	G	A	G	0.10716	-0.0545201	0.060646	0.063618	FALSE	FALSE	FALSE	ebi-a-GCST90091033	12	56559840	0.0343082	778614	0.112	Nonalcoholic fatty liver disease || id:ebi-a-GCST90091033	Nonalcoholic fatty liver disease	Nonalcoholic fatty liver disease || ||	TRUE	igd	NA	NA	NA	NA	NA	NA	NA	56559840	343524	12	1.19721e-06	0.022067	ukb-d-30710_raw	|| id:ukb-d-30710_raw	TRUE	reported	igd	2	TRUE
rs1292061	G	A	G	A	0.050608	-0.02585	0.55617	0.567594	FALSE	FALSE	FALSE	ebi-a-GCST90091033	17	57911230	0.0162827	778614	0.1124	Nonalcoholic fatty liver disease || id:ebi-a-GCST90091033	Nonalcoholic fatty liver disease	Nonalcoholic fatty liver disease || ||	TRUE	igd	NA	NA	NA	NA	NA	NA	NA	57911230	343524	17	1.8602e-06	0.010614	ukb-d-30710_raw	|| id:ukb-d-30710_raw	TRUE	reported	igd	2	TRUE
rs12954048	C	T	C	T	0.059379	-0.011297	0.44782	0.462227	FALSE	FALSE	FALSE	ebi-a-GCST90091033	18	47466384	0.0166498	778614	0.4974	Nonalcoholic fatty liver disease || id:ebi-a-GCST90091033	Nonalcoholic fatty liver disease	Nonalcoholic fatty liver disease || ||	TRUE	igd	NA	NA	NA	NA	NA	NA	NA	47466384	343524	18	2.29758e-08	0.010626	ukb-d-30710_raw	|| id:ukb-d-30710_raw	TRUE	reported	igd	2	TRUE
rs13090803	T	G	T	G	0.061926	0.0122978	0.21245	0.185885	FALSE	FALSE	FALSE	ebi-a-GCST90091033	3	105934953	0.0211575	778614	0.5611	Nonalcoholic fatty liver disease || id:ebi-a-GCST90091033	Nonalcoholic fatty liver disease	Nonalcoholic fatty liver disease || ||	TRUE	igd	NA	NA	NA	NA	NA	NA	NA	105934953	343524	3	1.91298e-06	0.013003	ukb-d-30710_raw	|| id:ukb-d-30710_raw	TRUE	reported	igd	2	TRUE
rs13273750	C	T	C	T	0.066427	-0.0150399	0.56665	0.564612	FALSE	FALSE	FALSE	ebi-a-GCST90091033	8	116999486	0.0169105	778614	0.3738	Nonalcoholic fatty liver disease || id:ebi-a-GCST90091033	Nonalcoholic fatty liver disease	Nonalcoholic fatty liver disease || ||	TRUE	igd	TRUE	rs13273750	rs2223054	T	C	T	C	116993110	343524	8	5.27448e-10	0.010695	ukb-d-30710_raw	|| id:ukb-d-30710_raw	TRUE	reported	igd	2	TRUE
rs137990932	A	G	A	G	-0.24861	0.0173073	0.020823	0.019881	FALSE	FALSE	FALSE	ebi-a-GCST90091033	1	159419242	0.0443391	778614	0.696299	Nonalcoholic fatty liver disease || id:ebi-a-GCST90091033	Nonalcoholic fatty liver disease	Nonalcoholic fatty liver disease || ||	TRUE	igd	NA	NA	NA	NA	NA	NA	NA	159419242	343524	1	4.28351e-11	0.037702	ukb-d-30710_raw	|| id:ukb-d-30710_raw	TRUE	reported	igd	2	TRUE
rs147403169	G	T	G	T	0.19289	0.0651614	0.018108	0.020875	FALSE	FALSE	FALSE	ebi-a-GCST90091033	4	178831145	0.0694425	778614	0.3481	Nonalcoholic fatty liver disease || id:ebi-a-GCST90091033	Nonalcoholic fatty liver disease	Nonalcoholic fatty liver disease || ||	TRUE	igd	NA	NA	NA	NA	NA	NA	NA	178831145	343524	4	2.30192e-06	0.040823	ukb-d-30710_raw	|| id:ukb-d-30710_raw	TRUE	reported	igd	2	TRUE
rs165934	A	C	A	C	0.050095	-0.0205264	0.55213	0.539761	FALSE	FALSE	FALSE	ebi-a-GCST90091033	14	73672831	0.0162484	778614	0.2065	Nonalcoholic fatty liver disease || id:ebi-a-GCST90091033	Nonalcoholic fatty liver disease	Nonalcoholic fatty liver disease || ||	TRUE	igd	NA	NA	NA	NA	NA	NA	NA	73672831	343524	14	2.53542e-06	0.010646	ukb-d-30710_raw	|| id:ukb-d-30710_raw	TRUE	reported	igd	2	TRUE
rs16926791	T	A	T	A	0.080514	0.0183998	0.12632	0.122266	FALSE	TRUE	FALSE	ebi-a-GCST90091033	12	24007075	0.0233868	778614	0.4314	Nonalcoholic fatty liver disease || id:ebi-a-GCST90091033	Nonalcoholic fatty liver disease	Nonalcoholic fatty liver disease || ||	TRUE	igd	NA	NA	NA	NA	NA	NA	NA	24007075	343524	12	4.18784e-07	0.015911	ukb-d-30710_raw	|| id:ukb-d-30710_raw	TRUE	reported	igd	2	TRUE
rs17264332	G	A	G	A	0.068006	0.0295853	0.22171	0.168986	FALSE	FALSE	FALSE	ebi-a-GCST90091033	6	138005515	0.0199269	778614	0.1376	Nonalcoholic fatty liver disease || id:ebi-a-GCST90091033	Nonalcoholic fatty liver disease	Nonalcoholic fatty liver disease || ||	TRUE	igd	NA	NA	NA	NA	NA	NA	NA	138005515	343524	6	8.804e-08	0.012711	ukb-d-30710_raw	|| id:ukb-d-30710_raw	TRUE	reported	igd	2	TRUE
rs17616063	G	A	G	A	-0.3089	0.0365493	0.076034	0.078529	FALSE	FALSE	FALSE	ebi-a-GCST90091033	16	51436882	0.0280972	778614	0.1933	Nonalcoholic fatty liver disease || id:ebi-a-GCST90091033	Nonalcoholic fatty liver disease	Nonalcoholic fatty liver disease || ||	TRUE	igd	NA	NA	NA	NA	NA	NA	NA	51436882	343524	16	3.11674e-54	0.019917	ukb-d-30710_raw	|| id:ukb-d-30710_raw	TRUE	reported	igd	2	TRUE
rs1800961	T	C	T	C	-0.22219	0.0409196	0.03141	0.036779	FALSE	FALSE	FALSE	ebi-a-GCST90091033	20	43042364	0.046358	778614	0.3774	Nonalcoholic fatty liver disease || id:ebi-a-GCST90091033	Nonalcoholic fatty liver disease	Nonalcoholic fatty liver disease || ||	TRUE	igd	NA	NA	NA	NA	NA	NA	NA	43042364	343524	20	2.11398e-13	0.030264	ukb-d-30710_raw	|| id:ukb-d-30710_raw	TRUE	reported	igd	2	TRUE
rs1800973	A	C	A	C	0.10345	0.0119524	0.061166	0.043738	FALSE	FALSE	FALSE	ebi-a-GCST90091033	12	69744014	0.0321603	778614	0.710201	Nonalcoholic fatty liver disease || id:ebi-a-GCST90091033	Nonalcoholic fatty liver disease	Nonalcoholic fatty liver disease || ||	TRUE	igd	NA	NA	NA	NA	NA	NA	NA	69744014	343524	12	2.65192e-06	0.02203	ukb-d-30710_raw	|| id:ukb-d-30710_raw	TRUE	reported	igd	2	TRUE
rs1880241	G	A	G	A	-0.062032	0.0266859	0.49353	0.481113	FALSE	FALSE	FALSE	ebi-a-GCST90091033	7	22759469	0.0163914	778614	0.1035	Nonalcoholic fatty liver disease || id:ebi-a-GCST90091033	Nonalcoholic fatty liver disease	Nonalcoholic fatty liver disease || ||	TRUE	igd	NA	NA	NA	NA	NA	NA	NA	22759469	343524	7	4.705e-09	0.01059	ukb-d-30710_raw	|| id:ukb-d-30710_raw	TRUE	reported	igd	2	TRUE
rs1968109	G	C	G	C	-0.05693	-0.010034	0.31552	0.321074	FALSE	TRUE	FALSE	ebi-a-GCST90091033	16	89854829	0.0174664	778614	0.565599	Nonalcoholic fatty liver disease || id:ebi-a-GCST90091033	Nonalcoholic fatty liver disease	Nonalcoholic fatty liver disease || ||	TRUE	igd	NA	NA	NA	NA	NA	NA	NA	89854829	343524	16	5.82559e-07	0.011393	ukb-d-30710_raw	|| id:ukb-d-30710_raw	TRUE	reported	igd	2	TRUE
rs2004640	T	G	T	G	0.055831	0.0156604	0.51322	0.531809	FALSE	FALSE	FALSE	ebi-a-GCST90091033	7	128578301	0.0161797	778614	0.3331	Nonalcoholic fatty liver disease || id:ebi-a-GCST90091033	Nonalcoholic fatty liver disease	Nonalcoholic fatty liver disease || ||	TRUE	igd	NA	NA	NA	NA	NA	NA	NA	128578301	343524	7	1.21549e-07	0.010552	ukb-d-30710_raw	|| id:ukb-d-30710_raw	TRUE	reported	igd	2	TRUE
rs2178756	G	A	G	A	-0.058439	-0.0069893	0.52482	0.532803	FALSE	FALSE	FALSE	ebi-a-GCST90091033	2	214031423	0.0164721	778614	0.671301	Nonalcoholic fatty liver disease || id:ebi-a-GCST90091033	Nonalcoholic fatty liver disease	Nonalcoholic fatty liver disease || ||	TRUE	igd	NA	NA	NA	NA	NA	NA	NA	214031423	343524	2	3.40267e-08	0.010588	ukb-d-30710_raw	|| id:ukb-d-30710_raw	TRUE	reported	igd	2	TRUE
rs2246833	T	C	T	C	0.098828	0.0023392	0.34047	0.357853	FALSE	FALSE	FALSE	ebi-a-GCST90091033	10	91005854	0.0169721	778614	0.8904	Nonalcoholic fatty liver disease || id:ebi-a-GCST90091033	Nonalcoholic fatty liver disease	Nonalcoholic fatty liver disease || ||	TRUE	igd	NA	NA	NA	NA	NA	NA	NA	91005854	343524	10	6.67729e-19	0.011128	ukb-d-30710_raw	|| id:ukb-d-30710_raw	TRUE	reported	igd	2	TRUE
rs2283371	G	A	G	A	0.079846	0.0095359	0.33221	0.32505	FALSE	FALSE	FALSE	ebi-a-GCST90091033	14	73015668	0.0172874	778614	0.581201	Nonalcoholic fatty liver disease || id:ebi-a-GCST90091033	Nonalcoholic fatty liver disease	Nonalcoholic fatty liver disease || ||	TRUE	igd	NA	NA	NA	NA	NA	NA	NA	73015668	343524	14	9.65606e-13	0.01119	ukb-d-30710_raw	|| id:ukb-d-30710_raw	TRUE	reported	igd	2	TRUE
rs2342145	G	C	G	C	0.058593	0.0196978	0.32725	0.315109	FALSE	TRUE	FALSE	ebi-a-GCST90091033	5	134422299	0.0178344	778614	0.2694	Nonalcoholic fatty liver disease || id:ebi-a-GCST90091033	Nonalcoholic fatty liver disease	Nonalcoholic fatty liver disease || ||	TRUE	igd	NA	NA	NA	NA	NA	NA	NA	134422299	343524	5	3.55001e-07	0.011507	ukb-d-30710_raw	|| id:ukb-d-30710_raw	TRUE	reported	igd	2	TRUE
rs2393794	C	T	C	T	0.094753	-0.0101218	0.18629	0.158052	FALSE	FALSE	FALSE	ebi-a-GCST90091033	12	121378976	0.0211841	778614	0.632799	Nonalcoholic fatty liver disease || id:ebi-a-GCST90091033	Nonalcoholic fatty liver disease	Nonalcoholic fatty liver disease || ||	TRUE	igd	NA	NA	NA	NA	NA	NA	NA	121378976	343524	12	4.50194e-12	0.013691	ukb-d-30710_raw	|| id:ukb-d-30710_raw	TRUE	reported	igd	2	TRUE
rs2700938	C	T	C	T	0.050377	-0.0366841	0.37635	0.38171	FALSE	FALSE	FALSE	ebi-a-GCST90091033	7	36085142	0.0166528	778614	0.0276001	Nonalcoholic fatty liver disease || id:ebi-a-GCST90091033	Nonalcoholic fatty liver disease	Nonalcoholic fatty liver disease || ||	TRUE	igd	NA	NA	NA	NA	NA	NA	NA	36085142	343524	7	3.96936e-06	0.010921	ukb-d-30710_raw	|| id:ukb-d-30710_raw	TRUE	reported	igd	2	TRUE
rs2836881	T	G	T	G	-0.079146	0.0229801	0.26662	0.257455	FALSE	FALSE	FALSE	ebi-a-GCST90091033	21	40466299	0.0184093	778614	0.2119	Nonalcoholic fatty liver disease || id:ebi-a-GCST90091033	Nonalcoholic fatty liver disease	Nonalcoholic fatty liver disease || ||	TRUE	igd	NA	NA	NA	NA	NA	NA	NA	40466299	343524	21	3.60579e-11	0.011956	ukb-d-30710_raw	|| id:ukb-d-30710_raw	TRUE	reported	igd	2	TRUE
rs28429148	A	G	A	G	0.051662	0.0696778	0.43414	0.444334	FALSE	FALSE	FALSE	ebi-a-GCST90091033	16	53799905	0.0162453	778614	1.79399e-05	Nonalcoholic fatty liver disease || id:ebi-a-GCST90091033	Nonalcoholic fatty liver disease	Nonalcoholic fatty liver disease || ||	TRUE	igd	TRUE	rs28429148	rs9928094	A	G	G	A	53798319	343524	16	1.80401e-06	0.010821	ukb-d-30710_raw	|| id:ukb-d-30710_raw	TRUE	reported	igd	2	TRUE
rs28564801	C	T	C	T	0.066074	-0.0010966	0.24839	0.257455	FALSE	FALSE	FALSE	ebi-a-GCST90091033	18	57780253	0.019701	778614	0.9556	Nonalcoholic fatty liver disease || id:ebi-a-GCST90091033	Nonalcoholic fatty liver disease	Nonalcoholic fatty liver disease || ||	TRUE	igd	NA	NA	NA	NA	NA	NA	NA	57780253	343524	18	7.50931e-08	0.012285	ukb-d-30710_raw	|| id:ukb-d-30710_raw	TRUE	reported	igd	2	TRUE
rs2972558	T	C	T	C	-0.11788	-0.0273161	0.65769	0.706759	FALSE	FALSE	FALSE	ebi-a-GCST90091033	19	45356141	0.0178096	778614	0.1251	Nonalcoholic fatty liver disease || id:ebi-a-GCST90091033	Nonalcoholic fatty liver disease	Nonalcoholic fatty liver disease || ||	TRUE	igd	NA	NA	NA	NA	NA	NA	NA	45356141	343524	19	1.11918e-25	0.011252	ukb-d-30710_raw	|| id:ukb-d-30710_raw	TRUE	reported	igd	2	TRUE
rs301012	G	A	G	A	0.067914	0.0128141	0.54595	0.559642	FALSE	FALSE	FALSE	ebi-a-GCST90091033	12	95871029	0.01639	778614	0.4343	Nonalcoholic fatty liver disease || id:ebi-a-GCST90091033	Nonalcoholic fatty liver disease	Nonalcoholic fatty liver disease || ||	TRUE	igd	NA	NA	NA	NA	NA	NA	NA	95871029	343524	12	1.54259e-10	0.010609	ukb-d-30710_raw	|| id:ukb-d-30710_raw	TRUE	reported	igd	2	TRUE
rs3026932	A	T	A	T	0.19051	0.004136	0.031834	0.024851	FALSE	TRUE	FALSE	ebi-a-GCST90091033	1	159106705	0.0562117	778614	0.9413	Nonalcoholic fatty liver disease || id:ebi-a-GCST90091033	Nonalcoholic fatty liver disease	Nonalcoholic fatty liver disease || ||	TRUE	igd	NA	NA	NA	NA	NA	NA	NA	159106705	343524	1	3.94675e-09	0.032364	ukb-d-30710_raw	|| id:ukb-d-30710_raw	TRUE	reported	igd	2	TRUE
rs339969	A	C	A	C	0.083954	0.0214046	0.61483	0.60835	FALSE	FALSE	FALSE	ebi-a-GCST90091033	15	60883281	0.0170449	778614	0.2092	Nonalcoholic fatty liver disease || id:ebi-a-GCST90091033	Nonalcoholic fatty liver disease	Nonalcoholic fatty liver disease || ||	TRUE	igd	NA	NA	NA	NA	NA	NA	NA	60883281	343524	15	9.56313e-15	0.010839	ukb-d-30710_raw	|| id:ukb-d-30710_raw	TRUE	reported	igd	2	TRUE
rs34298354	T	C	T	C	-0.079551	-0.0082563	0.12167	0.114314	FALSE	FALSE	FALSE	ebi-a-GCST90091033	1	247588053	0.0245027	778614	0.7362	Nonalcoholic fatty liver disease || id:ebi-a-GCST90091033	Nonalcoholic fatty liver disease	Nonalcoholic fatty liver disease || ||	TRUE	igd	NA	NA	NA	NA	NA	NA	NA	247588053	343524	1	9.24762e-07	0.016211	ukb-d-30710_raw	|| id:ukb-d-30710_raw	TRUE	reported	igd	2	TRUE
rs34761529	T	C	T	C	-0.065564	-0.0035569	0.20477	0.190855	FALSE	FALSE	FALSE	ebi-a-GCST90091033	1	22681214	0.021728	778614	0.87	Nonalcoholic fatty liver disease || id:ebi-a-GCST90091033	Nonalcoholic fatty liver disease	Nonalcoholic fatty liver disease || ||	TRUE	igd	NA	NA	NA	NA	NA	NA	NA	22681214	343524	1	5.98053e-07	0.013134	ukb-d-30710_raw	|| id:ukb-d-30710_raw	TRUE	reported	igd	2	TRUE
rs35582027	A	G	A	G	-0.084281	-0.0173666	0.094151	0.086481	FALSE	FALSE	FALSE	ebi-a-GCST90091033	7	158051401	0.0278114	778614	0.532299	Nonalcoholic fatty liver disease || id:ebi-a-GCST90091033	Nonalcoholic fatty liver disease	Nonalcoholic fatty liver disease || ||	TRUE	igd	NA	NA	NA	NA	NA	NA	NA	158051401	343524	7	3.17673e-06	0.01809	ukb-d-30710_raw	|| id:ukb-d-30710_raw	TRUE	reported	igd	2	TRUE
rs35764326	A	G	A	G	0.091253	0.0332375	0.084405	0.084493	FALSE	FALSE	FALSE	ebi-a-GCST90091033	14	102752184	0.0295365	778614	0.2605	Nonalcoholic fatty liver disease || id:ebi-a-GCST90091033	Nonalcoholic fatty liver disease	Nonalcoholic fatty liver disease || ||	TRUE	igd	NA	NA	NA	NA	NA	NA	NA	102752184	343524	14	1.57569e-06	0.019005	ukb-d-30710_raw	|| id:ukb-d-30710_raw	TRUE	reported	igd	2	TRUE
rs368115407	A	G	A	G	0.15898	0.0254691	0.032073	0.045726	FALSE	FALSE	FALSE	ebi-a-GCST90091033	4	115551467	0.0452787	778614	0.573801	Nonalcoholic fatty liver disease || id:ebi-a-GCST90091033	Nonalcoholic fatty liver disease	Nonalcoholic fatty liver disease || ||	TRUE	igd	TRUE	rs368115407	rs78088013	A	G	C	G	115543908	343524	4	1.42141e-07	0.030211	ukb-d-30710_raw	|| id:ukb-d-30710_raw	TRUE	reported	igd	2	TRUE
rs3755295	A	G	A	G	-0.051593	-0.0093241	0.64832	0.65507	FALSE	FALSE	FALSE	ebi-a-GCST90091033	2	102768294	0.0178232	778614	0.6009	Nonalcoholic fatty liver disease || id:ebi-a-GCST90091033	Nonalcoholic fatty liver disease	Nonalcoholic fatty liver disease || ||	TRUE	igd	NA	NA	NA	NA	NA	NA	NA	102768294	343524	2	3.2375e-06	0.011083	ukb-d-30710_raw	|| id:ukb-d-30710_raw	TRUE	reported	igd	2	TRUE
rs3768321	T	G	T	G	0.074701	0.0064901	0.1967	0.187873	FALSE	FALSE	FALSE	ebi-a-GCST90091033	1	40035928	0.0207806	778614	0.7548	Nonalcoholic fatty liver disease || id:ebi-a-GCST90091033	Nonalcoholic fatty liver disease	Nonalcoholic fatty liver disease || ||	TRUE	igd	NA	NA	NA	NA	NA	NA	NA	40035928	343524	1	1.9877e-08	0.013308	ukb-d-30710_raw	|| id:ukb-d-30710_raw	TRUE	reported	igd	2	TRUE
rs429358	C	T	C	T	-0.57141	-0.136615	0.15621	0.15507	FALSE	FALSE	FALSE	ebi-a-GCST90091033	19	45411941	0.0239288	778614	1.13501e-08	Nonalcoholic fatty liver disease || id:ebi-a-GCST90091033	Nonalcoholic fatty liver disease	Nonalcoholic fatty liver disease || ||	TRUE	igd	NA	NA	NA	NA	NA	NA	NA	45411941	343524	19	1e-200	0.01451	ukb-d-30710_raw	|| id:ukb-d-30710_raw	TRUE	reported	igd	2	TRUE
rs469864	C	T	C	T	-0.08365	0.0169535	0.20982	0.198807	FALSE	FALSE	FALSE	ebi-a-GCST90091033	1	91542517	0.0211248	778614	0.4222	Nonalcoholic fatty liver disease || id:ebi-a-GCST90091033	Nonalcoholic fatty liver disease	Nonalcoholic fatty liver disease || ||	TRUE	igd	NA	NA	NA	NA	NA	NA	NA	91542517	343524	1	1.278e-10	0.013009	ukb-d-30710_raw	|| id:ukb-d-30710_raw	TRUE	reported	igd	2	TRUE
rs4886792	G	A	G	A	0.05884	0.004756	0.77238	0.756461	FALSE	FALSE	FALSE	ebi-a-GCST90091033	15	76613093	0.0188083	778614	0.8004	Nonalcoholic fatty liver disease || id:ebi-a-GCST90091033	Nonalcoholic fatty liver disease	Nonalcoholic fatty liver disease || ||	TRUE	igd	NA	NA	NA	NA	NA	NA	NA	76613093	343524	15	3.0674e-06	0.012609	ukb-d-30710_raw	|| id:ukb-d-30710_raw	TRUE	reported	igd	2	TRUE
rs5017416	T	G	T	G	0.11672	0.0108238	0.047601	0.058648	FALSE	FALSE	FALSE	ebi-a-GCST90091033	6	18492350	0.0353108	778614	0.7592	Nonalcoholic fatty liver disease || id:ebi-a-GCST90091033	Nonalcoholic fatty liver disease	Nonalcoholic fatty liver disease || ||	TRUE	igd	NA	NA	NA	NA	NA	NA	NA	18492350	343524	6	3.31864e-06	0.025101	ukb-d-30710_raw	|| id:ukb-d-30710_raw	TRUE	reported	igd	2	TRUE
rs549845	A	G	A	G	-0.053673	0.0028287	0.70036	0.664016	FALSE	FALSE	FALSE	ebi-a-GCST90091033	1	44076469	0.0182348	778614	0.8767	Nonalcoholic fatty liver disease || id:ebi-a-GCST90091033	Nonalcoholic fatty liver disease	Nonalcoholic fatty liver disease || ||	TRUE	igd	NA	NA	NA	NA	NA	NA	NA	44076469	343524	1	3.21692e-06	0.011526	ukb-d-30710_raw	|| id:ukb-d-30710_raw	TRUE	reported	igd	2	TRUE
rs55707100	T	C	T	C	0.17692	0.089274	0.024818	0.022863	FALSE	FALSE	FALSE	ebi-a-GCST90091033	15	43820717	0.0511169	778614	0.0807291	Nonalcoholic fatty liver disease || id:ebi-a-GCST90091033	Nonalcoholic fatty liver disease	Nonalcoholic fatty liver disease || ||	TRUE	igd	NA	NA	NA	NA	NA	NA	NA	43820717	343524	15	1.87172e-07	0.033947	ukb-d-30710_raw	|| id:ukb-d-30710_raw	TRUE	reported	igd	2	TRUE
rs55855238	C	T	C	T	0.081236	0.03589	0.65051	0.667992	FALSE	FALSE	FALSE	ebi-a-GCST90091033	18	55089715	0.0172005	778614	0.0369301	Nonalcoholic fatty liver disease || id:ebi-a-GCST90091033	Nonalcoholic fatty liver disease	Nonalcoholic fatty liver disease || ||	TRUE	igd	NA	NA	NA	NA	NA	NA	NA	55089715	343524	18	2.21666e-13	0.011075	ukb-d-30710_raw	|| id:ukb-d-30710_raw	TRUE	reported	igd	2	TRUE
rs56188865	C	T	C	T	-0.11997	0.0126171	0.37045	0.350895	FALSE	FALSE	FALSE	ebi-a-GCST90091033	1	247606276	0.0169752	778614	0.4573	Nonalcoholic fatty liver disease || id:ebi-a-GCST90091033	Nonalcoholic fatty liver disease	Nonalcoholic fatty liver disease || ||	TRUE	igd	NA	NA	NA	NA	NA	NA	NA	247606276	343524	1	7.42335e-28	0.010965	ukb-d-30710_raw	|| id:ukb-d-30710_raw	TRUE	reported	igd	2	TRUE
rs59059615	C	G	C	G	0.068343	0.0028738	0.15102	0.158052	FALSE	TRUE	FALSE	ebi-a-GCST90091033	9	104119741	0.0235987	778614	0.9031	Nonalcoholic fatty liver disease || id:ebi-a-GCST90091033	Nonalcoholic fatty liver disease	Nonalcoholic fatty liver disease || ||	TRUE	igd	TRUE	rs59059615	rs57833016	C	G	T	C	104119652	343524	9	4.97496e-06	0.014968	ukb-d-30710_raw	|| id:ukb-d-30710_raw	TRUE	reported	igd	2	TRUE
rs60628674	T	A	T	A	0.070641	-0.0167897	0.13882	0.158052	FALSE	TRUE	FALSE	ebi-a-GCST90091033	16	17937123	0.0218384	778614	0.442	Nonalcoholic fatty liver disease || id:ebi-a-GCST90091033	Nonalcoholic fatty liver disease	Nonalcoholic fatty liver disease || ||	TRUE	igd	TRUE	rs60628674	rs73535519	T	A	G	A	17936751	343524	16	3.89996e-06	0.015301	ukb-d-30710_raw	|| id:ukb-d-30710_raw	TRUE	reported	igd	2	TRUE
rs60978141	C	A	C	A	-0.050225	-0.0301357	0.45202	0.470179	FALSE	FALSE	FALSE	ebi-a-GCST90091033	19	55844071	0.0164766	778614	0.0674	Nonalcoholic fatty liver disease || id:ebi-a-GCST90091033	Nonalcoholic fatty liver disease	Nonalcoholic fatty liver disease || ||	TRUE	igd	TRUE	rs60978141	rs4806474	C	A	A	G	55843654	343524	19	3.22367e-06	0.010787	ukb-d-30710_raw	|| id:ukb-d-30710_raw	TRUE	reported	igd	2	TRUE
rs62217799	T	G	T	G	0.061156	0.0323631	0.65687	0.712724	FALSE	FALSE	FALSE	ebi-a-GCST90091033	20	62348460	0.0178626	778614	0.0700197	Nonalcoholic fatty liver disease || id:ebi-a-GCST90091033	Nonalcoholic fatty liver disease	Nonalcoholic fatty liver disease || ||	TRUE	igd	TRUE	rs62217799	rs4809329	G	T	C	T	62347191	343524	20	4.81183e-08	0.011204	ukb-d-30710_raw	|| id:ukb-d-30710_raw	TRUE	reported	igd	2	TRUE
rs62282070	C	T	C	T	-0.089001	-0.0235949	0.092123	0.101392	FALSE	FALSE	FALSE	ebi-a-GCST90091033	3	141888148	0.0290405	778614	0.4165	Nonalcoholic fatty liver disease || id:ebi-a-GCST90091033	Nonalcoholic fatty liver disease	Nonalcoholic fatty liver disease || ||	TRUE	igd	NA	NA	NA	NA	NA	NA	NA	141888148	343524	3	1.1709e-06	0.018311	ukb-d-30710_raw	|| id:ukb-d-30710_raw	TRUE	reported	igd	2	TRUE
rs6486122	T	C	T	C	0.063455	0.0133046	0.69114	0.703777	FALSE	FALSE	FALSE	ebi-a-GCST90091033	11	13361524	0.0171652	778614	0.4383	Nonalcoholic fatty liver disease || id:ebi-a-GCST90091033	Nonalcoholic fatty liver disease	Nonalcoholic fatty liver disease || ||	TRUE	igd	NA	NA	NA	NA	NA	NA	NA	13361524	343524	11	2.73962e-08	0.011418	ukb-d-30710_raw	|| id:ukb-d-30710_raw	TRUE	reported	igd	2	TRUE
rs649129	T	C	T	C	0.068252	0.0119039	0.20649	0.213718	FALSE	FALSE	FALSE	ebi-a-GCST90091033	9	136154867	0.0196103	778614	0.5438	Nonalcoholic fatty liver disease || id:ebi-a-GCST90091033	Nonalcoholic fatty liver disease	Nonalcoholic fatty liver disease || ||	TRUE	igd	TRUE	rs649129	rs495828	T	C	T	G	136154304	343524	9	1.7706e-07	0.01307	ukb-d-30710_raw	|| id:ukb-d-30710_raw	TRUE	reported	igd	2	TRUE
rs6734238	G	A	G	A	0.13042	-0.0071772	0.40205	0.412525	FALSE	FALSE	FALSE	ebi-a-GCST90091033	2	113841030	0.017205	778614	0.6766	Nonalcoholic fatty liver disease || id:ebi-a-GCST90091033	Nonalcoholic fatty liver disease	Nonalcoholic fatty liver disease || ||	TRUE	igd	NA	NA	NA	NA	NA	NA	NA	113841030	343524	2	7.89587e-34	0.010756	ukb-d-30710_raw	|| id:ukb-d-30710_raw	TRUE	reported	igd	2	TRUE
rs6925689	C	T	C	T	-0.070203	0.0067685	0.50505	0.5	FALSE	FALSE	FALSE	ebi-a-GCST90091033	6	126865884	0.0162119	778614	0.676299	Nonalcoholic fatty liver disease || id:ebi-a-GCST90091033	Nonalcoholic fatty liver disease	Nonalcoholic fatty liver disease || ||	TRUE	igd	NA	NA	NA	NA	NA	NA	NA	126865884	343524	6	3.17907e-11	0.010575	ukb-d-30710_raw	|| id:ukb-d-30710_raw	TRUE	reported	igd	2	TRUE
rs7012637	A	G	A	G	0.10142	-0.0269863	0.47495	0.473161	FALSE	FALSE	FALSE	ebi-a-GCST90091033	8	9173209	0.0168367	778614	0.109	Nonalcoholic fatty liver disease || id:ebi-a-GCST90091033	Nonalcoholic fatty liver disease	Nonalcoholic fatty liver disease || ||	TRUE	igd	NA	NA	NA	NA	NA	NA	NA	9173209	343524	8	1.62405e-21	0.010645	ukb-d-30710_raw	|| id:ukb-d-30710_raw	TRUE	reported	igd	2	TRUE
rs7084062	G	A	G	A	0.059111	0.0158664	0.48874	0.558648	FALSE	FALSE	FALSE	ebi-a-GCST90091033	10	133736636	0.0166929	778614	0.3419	Nonalcoholic fatty liver disease || id:ebi-a-GCST90091033	Nonalcoholic fatty liver disease	Nonalcoholic fatty liver disease || ||	TRUE	igd	NA	NA	NA	NA	NA	NA	NA	133736636	343524	10	3.12752e-08	0.010681	ukb-d-30710_raw	|| id:ukb-d-30710_raw	TRUE	reported	igd	2	TRUE
rs7146002	G	T	G	T	-0.053314	0.0021579	0.41611	0.447316	FALSE	FALSE	FALSE	ebi-a-GCST90091033	14	91871672	0.0164011	778614	0.8953	Nonalcoholic fatty liver disease || id:ebi-a-GCST90091033	Nonalcoholic fatty liver disease	Nonalcoholic fatty liver disease || ||	TRUE	igd	NA	NA	NA	NA	NA	NA	NA	91871672	343524	14	6.3728e-07	0.010706	ukb-d-30710_raw	|| id:ukb-d-30710_raw	TRUE	reported	igd	2	TRUE
rs72661310	T	C	T	C	0.059429	-0.0136911	0.25028	0.276342	FALSE	FALSE	FALSE	ebi-a-GCST90091033	14	21193906	0.0187919	778614	0.4663	Nonalcoholic fatty liver disease || id:ebi-a-GCST90091033	Nonalcoholic fatty liver disease	Nonalcoholic fatty liver disease || ||	TRUE	igd	NA	NA	NA	NA	NA	NA	NA	21193906	343524	14	1.63768e-06	0.012397	ukb-d-30710_raw	|| id:ukb-d-30710_raw	TRUE	reported	igd	2	TRUE
rs72821175	C	T	C	T	0.052654	0.0301199	0.38519	0.404573	FALSE	FALSE	FALSE	ebi-a-GCST90091033	6	6652023	0.0168363	778614	0.0736207	Nonalcoholic fatty liver disease || id:ebi-a-GCST90091033	Nonalcoholic fatty liver disease	Nonalcoholic fatty liver disease || ||	TRUE	igd	NA	NA	NA	NA	NA	NA	NA	6652023	343524	6	1.3857e-06	0.010908	ukb-d-30710_raw	|| id:ukb-d-30710_raw	TRUE	reported	igd	2	TRUE
rs728538	G	T	G	T	0.11952	-0.0078012	0.16686	0.196819	FALSE	FALSE	FALSE	ebi-a-GCST90091033	16	51205819	0.0214414	778614	0.716	Nonalcoholic fatty liver disease || id:ebi-a-GCST90091033	Nonalcoholic fatty liver disease	Nonalcoholic fatty liver disease || ||	TRUE	igd	NA	NA	NA	NA	NA	NA	NA	51205819	343524	16	4.66445e-17	0.014236	ukb-d-30710_raw	|| id:ukb-d-30710_raw	TRUE	reported	igd	2	TRUE
rs73005694	G	A	G	A	0.095777	0.0439702	0.078858	0.069583	FALSE	FALSE	FALSE	ebi-a-GCST90091033	11	111239531	0.0285526	778614	0.1236	Nonalcoholic fatty liver disease || id:ebi-a-GCST90091033	Nonalcoholic fatty liver disease	Nonalcoholic fatty liver disease || ||	TRUE	igd	NA	NA	NA	NA	NA	NA	NA	111239531	343524	11	9.8603e-07	0.019568	ukb-d-30710_raw	|| id:ukb-d-30710_raw	TRUE	reported	igd	2	TRUE
rs7311631	G	A	G	A	-0.051429	0.0074711	0.49281	0.511928	FALSE	FALSE	FALSE	ebi-a-GCST90091033	12	90429028	0.0161961	778614	0.6446	Nonalcoholic fatty liver disease || id:ebi-a-GCST90091033	Nonalcoholic fatty liver disease	Nonalcoholic fatty liver disease || ||	TRUE	igd	NA	NA	NA	NA	NA	NA	NA	90429028	343524	12	1.09071e-06	0.01055	ukb-d-30710_raw	|| id:ukb-d-30710_raw	TRUE	reported	igd	2	TRUE
rs74068089	A	G	A	G	-0.14264	-0.0163596	0.034853	0.044732	FALSE	FALSE	FALSE	ebi-a-GCST90091033	12	24190080	0.0487951	778614	0.7374	Nonalcoholic fatty liver disease || id:ebi-a-GCST90091033	Nonalcoholic fatty liver disease	Nonalcoholic fatty liver disease || ||	TRUE	igd	NA	NA	NA	NA	NA	NA	NA	24190080	343524	12	7.20692e-07	0.028783	ukb-d-30710_raw	|| id:ukb-d-30710_raw	TRUE	reported	igd	2	TRUE
rs75407859	A	C	A	C	0.29075	0.147341	0.010326	0.010934	FALSE	FALSE	FALSE	ebi-a-GCST90091033	13	47979159	0.0620439	778614	0.0175598	Nonalcoholic fatty liver disease || id:ebi-a-GCST90091033	Nonalcoholic fatty liver disease	Nonalcoholic fatty liver disease || ||	TRUE	igd	NA	NA	NA	NA	NA	NA	NA	47979159	343524	13	1.6144e-07	0.055496	ukb-d-30710_raw	|| id:ukb-d-30710_raw	TRUE	reported	igd	2	TRUE
rs75460349	C	A	C	A	-0.21017	0.0820062	0.023662	0.024851	FALSE	FALSE	FALSE	ebi-a-GCST90091033	1	27180088	0.0476977	778614	0.0855598	Nonalcoholic fatty liver disease || id:ebi-a-GCST90091033	Nonalcoholic fatty liver disease	Nonalcoholic fatty liver disease || ||	TRUE	igd	NA	NA	NA	NA	NA	NA	NA	27180088	343524	1	2.59388e-09	0.03529	ukb-d-30710_raw	|| id:ukb-d-30710_raw	TRUE	reported	igd	2	TRUE
rs7553007	A	G	A	G	-0.38781	-0.0164998	0.3295	0.309145	FALSE	FALSE	FALSE	ebi-a-GCST90091033	1	159698549	0.0168345	778614	0.327	Nonalcoholic fatty liver disease || id:ebi-a-GCST90091033	Nonalcoholic fatty liver disease	Nonalcoholic fatty liver disease || ||	TRUE	igd	NA	NA	NA	NA	NA	NA	NA	159698549	343524	1	1e-200	0.011202	ukb-d-30710_raw	|| id:ukb-d-30710_raw	TRUE	reported	igd	2	TRUE
rs7558784	T	A	T	A	0.055037	-0.0085778	0.29542	0.253479	FALSE	TRUE	FALSE	ebi-a-GCST90091033	2	180547784	0.0178262	778614	0.6304	Nonalcoholic fatty liver disease || id:ebi-a-GCST90091033	Nonalcoholic fatty liver disease	Nonalcoholic fatty liver disease || ||	TRUE	igd	NA	NA	NA	NA	NA	NA	NA	180547784	343524	2	2.03151e-06	0.011586	ukb-d-30710_raw	|| id:ukb-d-30710_raw	TRUE	reported	igd	2	TRUE
rs7563362	G	A	G	A	0.085544	-0.0065971	0.85773	0.853877	FALSE	FALSE	FALSE	ebi-a-GCST90091033	2	620297	0.0235741	778614	0.7796	Nonalcoholic fatty liver disease || id:ebi-a-GCST90091033	Nonalcoholic fatty liver disease	Nonalcoholic fatty liver disease || ||	TRUE	igd	NA	NA	NA	NA	NA	NA	NA	620297	343524	2	1.76108e-08	0.015183	ukb-d-30710_raw	|| id:ukb-d-30710_raw	TRUE	reported	igd	2	TRUE
rs7590269	C	T	C	T	0.064005	0.0135316	0.43772	0.423459	FALSE	FALSE	FALSE	ebi-a-GCST90091033	2	174846291	0.016579	778614	0.4144	Nonalcoholic fatty liver disease || id:ebi-a-GCST90091033	Nonalcoholic fatty liver disease	Nonalcoholic fatty liver disease || ||	TRUE	igd	NA	NA	NA	NA	NA	NA	NA	174846291	343524	2	2.57502e-09	0.010745	ukb-d-30710_raw	|| id:ukb-d-30710_raw	TRUE	reported	igd	2	TRUE
rs76211860	A	G	A	G	-0.12728	-0.0511114	0.041384	0.033797	FALSE	FALSE	FALSE	ebi-a-GCST90091033	1	235770915	0.041317	778614	0.2161	Nonalcoholic fatty liver disease || id:ebi-a-GCST90091033	Nonalcoholic fatty liver disease	Nonalcoholic fatty liver disease || ||	TRUE	igd	NA	NA	NA	NA	NA	NA	NA	235770915	343524	1	4.60087e-06	0.027776	ukb-d-30710_raw	|| id:ukb-d-30710_raw	TRUE	reported	igd	2	TRUE
rs78063634	A	C	A	C	0.073554	0.0043632	0.13159	0.109344	FALSE	FALSE	FALSE	ebi-a-GCST90091033	11	27632440	0.0253665	778614	0.8634	Nonalcoholic fatty liver disease || id:ebi-a-GCST90091033	Nonalcoholic fatty liver disease	Nonalcoholic fatty liver disease || ||	TRUE	igd	NA	NA	NA	NA	NA	NA	NA	27632440	343524	11	2.75893e-06	0.01569	ukb-d-30710_raw	|| id:ukb-d-30710_raw	TRUE	reported	igd	2	TRUE
rs7833554	T	C	T	C	0.050841	0.0188915	0.555	0.567594	FALSE	FALSE	FALSE	ebi-a-GCST90091033	8	103642986	0.0162242	778614	0.2443	Nonalcoholic fatty liver disease || id:ebi-a-GCST90091033	Nonalcoholic fatty liver disease	Nonalcoholic fatty liver disease || ||	TRUE	igd	NA	NA	NA	NA	NA	NA	NA	103642986	343524	8	1.7853e-06	0.010644	ukb-d-30710_raw	|| id:ukb-d-30710_raw	TRUE	reported	igd	2	TRUE
rs78357146	G	A	G	A	0.15427	0.0155127	0.029566	0.040755	FALSE	FALSE	FALSE	ebi-a-GCST90091033	17	64305051	0.0510259	778614	0.7611	Nonalcoholic fatty liver disease || id:ebi-a-GCST90091033	Nonalcoholic fatty liver disease	Nonalcoholic fatty liver disease || ||	TRUE	igd	NA	NA	NA	NA	NA	NA	NA	64305051	343524	17	7.46294e-07	0.031172	ukb-d-30710_raw	|| id:ukb-d-30710_raw	TRUE	reported	igd	2	TRUE
rs79067942	T	C	T	C	-0.10303	-0.0024738	0.071762	0.05169	FALSE	FALSE	FALSE	ebi-a-GCST90091033	18	26237343	0.030366	778614	0.9351	Nonalcoholic fatty liver disease || id:ebi-a-GCST90091033	Nonalcoholic fatty liver disease	Nonalcoholic fatty liver disease || ||	TRUE	igd	NA	NA	NA	NA	NA	NA	NA	26237343	343524	18	5.01949e-07	0.020502	ukb-d-30710_raw	|| id:ukb-d-30710_raw	TRUE	reported	igd	2	TRUE
rs7970695	A	G	A	G	0.3448	-0.0063522	0.6235	0.583499	FALSE	FALSE	FALSE	ebi-a-GCST90091033	12	121423376	0.0166223	778614	0.702399	Nonalcoholic fatty liver disease || id:ebi-a-GCST90091033	Nonalcoholic fatty liver disease	Nonalcoholic fatty liver disease || ||	TRUE	igd	NA	NA	NA	NA	NA	NA	NA	121423376	343524	12	1e-200	0.010899	ukb-d-30710_raw	|| id:ukb-d-30710_raw	TRUE	reported	igd	2	TRUE
rs8111946	C	T	C	T	0.073306	-0.0115289	0.26229	0.265408	FALSE	FALSE	FALSE	ebi-a-GCST90091033	19	45152394	0.0179621	778614	0.521	Nonalcoholic fatty liver disease || id:ebi-a-GCST90091033	Nonalcoholic fatty liver disease	Nonalcoholic fatty liver disease || ||	TRUE	igd	NA	NA	NA	NA	NA	NA	NA	45152394	343524	19	9.87302e-10	0.011994	ukb-d-30710_raw	|| id:ukb-d-30710_raw	TRUE	reported	igd	2	TRUE
rs931550	G	A	G	A	-0.051109	-0.0205045	0.52209	0.538767	FALSE	FALSE	FALSE	ebi-a-GCST90091033	12	65861284	0.0162564	778614	0.2072	Nonalcoholic fatty liver disease || id:ebi-a-GCST90091033	Nonalcoholic fatty liver disease	Nonalcoholic fatty liver disease || ||	TRUE	igd	NA	NA	NA	NA	NA	NA	NA	65861284	343524	12	1.4186e-06	0.010598	ukb-d-30710_raw	|| id:ukb-d-30710_raw	TRUE	reported	igd	2	TRUE
rs9320823	C	T	C	T	0.055334	0.0184938	0.60108	0.592445	FALSE	FALSE	FALSE	ebi-a-GCST90091033	6	98429337	0.0170562	778614	0.2782	Nonalcoholic fatty liver disease || id:ebi-a-GCST90091033	Nonalcoholic fatty liver disease	Nonalcoholic fatty liver disease || ||	TRUE	igd	NA	NA	NA	NA	NA	NA	NA	98429337	343524	6	3.0369e-07	0.010805	ukb-d-30710_raw	|| id:ukb-d-30710_raw	TRUE	reported	igd	2	TRUE
rs9604045	T	G	T	G	-0.074075	0.0059822	0.25026	0.256461	FALSE	FALSE	FALSE	ebi-a-GCST90091033	13	113927208	0.0210067	778614	0.7758	Nonalcoholic fatty liver disease || id:ebi-a-GCST90091033	Nonalcoholic fatty liver disease	Nonalcoholic fatty liver disease || ||	TRUE	igd	NA	NA	NA	NA	NA	NA	NA	113927208	343524	13	5.5423e-09	0.012705	ukb-d-30710_raw	|| id:ukb-d-30710_raw	TRUE	reported	igd	2	TRUE
rs1037170	T	C	T	C	0.072517	0.037	0.72235	0.6468	FALSE	FALSE	FALSE	finn-b-NAFLD	17	72702914	0.0501	NA	0.4596	Nonalcoholic fatty liver disease || id:finn-b-NAFLD	Nonalcoholic fatty liver disease	Nonalcoholic fatty liver disease || ||	TRUE	igd	NA	NA	NA	NA	NA	NA	NA	72702914	343524	17	9.12893e-10	0.011841	ukb-d-30710_raw	|| id:ukb-d-30710_raw	TRUE	reported	igd	2	TRUE
rs10453190	G	C	G	C	0.05768	-0.0209	0.2405	0.3529	FALSE	TRUE	FALSE	finn-b-NAFLD	9	16984710	0.0502	NA	0.677599	Nonalcoholic fatty liver disease || id:finn-b-NAFLD	Nonalcoholic fatty liver disease	Nonalcoholic fatty liver disease || ||	TRUE	igd	NA	NA	NA	NA	NA	NA	NA	16984710	343524	9	3.71646e-06	0.012467	ukb-d-30710_raw	|| id:ukb-d-30710_raw	TRUE	reported	igd	2	TRUE
rs10465231	T	C	T	C	0.061819	0.1226	0.54906	0.5183	FALSE	FALSE	FALSE	finn-b-NAFLD	9	92183413	0.048	NA	0.01065	Nonalcoholic fatty liver disease || id:finn-b-NAFLD	Nonalcoholic fatty liver disease	Nonalcoholic fatty liver disease || ||	TRUE	igd	NA	NA	NA	NA	NA	NA	NA	92183413	343524	9	6.88113e-09	0.01067	ukb-d-30710_raw	|| id:ukb-d-30710_raw	TRUE	reported	igd	2	TRUE
rs1064725	G	T	G	T	0.15885	-0.0308	0.040698	0.04268	FALSE	FALSE	FALSE	finn-b-NAFLD	19	45422561	0.1181	NA	0.7941	Nonalcoholic fatty liver disease || id:finn-b-NAFLD	Nonalcoholic fatty liver disease	Nonalcoholic fatty liver disease || ||	TRUE	igd	NA	NA	NA	NA	NA	NA	NA	45422561	343524	19	9.77125e-09	0.0277	ukb-d-30710_raw	|| id:ukb-d-30710_raw	TRUE	reported	igd	2	TRUE
rs10914262	A	C	A	C	0.060949	0.0938	0.25242	0.3483	FALSE	FALSE	FALSE	finn-b-NAFLD	1	31546448	0.0503	NA	0.0624094	Nonalcoholic fatty liver disease || id:finn-b-NAFLD	Nonalcoholic fatty liver disease	Nonalcoholic fatty liver disease || ||	TRUE	igd	NA	NA	NA	NA	NA	NA	NA	31546448	343524	1	5.51785e-07	0.012172	ukb-d-30710_raw	|| id:ukb-d-30710_raw	TRUE	reported	igd	2	TRUE
rs11118625	G	A	G	A	-0.066522	0.1083	0.26903	0.2784	FALSE	FALSE	FALSE	finn-b-NAFLD	1	221103388	0.0535	NA	0.0428697	Nonalcoholic fatty liver disease || id:finn-b-NAFLD	Nonalcoholic fatty liver disease	Nonalcoholic fatty liver disease || ||	TRUE	igd	NA	NA	NA	NA	NA	NA	NA	221103388	343524	1	3.09094e-08	0.012015	ukb-d-30710_raw	|| id:ukb-d-30710_raw	TRUE	reported	igd	2	TRUE
rs11145839	C	A	C	A	0.06825	-0.0384	0.44533	0.423	FALSE	FALSE	FALSE	finn-b-NAFLD	9	139285137	0.0483	NA	0.4273	Nonalcoholic fatty liver disease || id:finn-b-NAFLD	Nonalcoholic fatty liver disease	Nonalcoholic fatty liver disease || ||	TRUE	igd	NA	NA	NA	NA	NA	NA	NA	139285137	343524	9	1.31229e-10	0.010621	ukb-d-30710_raw	|| id:ukb-d-30710_raw	TRUE	reported	igd	2	TRUE
rs11230768	A	G	A	G	0.069042	-0.063	0.32461	0.256	FALSE	FALSE	FALSE	finn-b-NAFLD	11	61430471	0.055	NA	0.2518	Nonalcoholic fatty liver disease || id:finn-b-NAFLD	Nonalcoholic fatty liver disease	Nonalcoholic fatty liver disease || ||	TRUE	igd	NA	NA	NA	NA	NA	NA	NA	61430471	343524	11	1.09759e-09	0.011328	ukb-d-30710_raw	|| id:ukb-d-30710_raw	TRUE	reported	igd	2	TRUE
rs11265594	A	G	A	G	-0.14677	-0.1241	0.15482	0.2004	FALSE	FALSE	FALSE	finn-b-NAFLD	1	154328508	0.0597	NA	0.0376201	Nonalcoholic fatty liver disease || id:finn-b-NAFLD	Nonalcoholic fatty liver disease	Nonalcoholic fatty liver disease || ||	TRUE	igd	NA	NA	NA	NA	NA	NA	NA	154328508	343524	1	9.24272e-24	0.014603	ukb-d-30710_raw	|| id:ukb-d-30710_raw	TRUE	reported	igd	2	TRUE
rs112875651	A	G	A	G	-0.068262	-0.2365	0.39258	0.3872	FALSE	FALSE	FALSE	finn-b-NAFLD	8	126506694	0.0493	NA	1.63301e-06	Nonalcoholic fatty liver disease || id:finn-b-NAFLD	Nonalcoholic fatty liver disease	Nonalcoholic fatty liver disease || ||	TRUE	igd	NA	NA	NA	NA	NA	NA	NA	126506694	343524	8	4.65125e-10	0.010956	ukb-d-30710_raw	|| id:ukb-d-30710_raw	TRUE	reported	igd	2	TRUE
rs115372495	G	C	G	C	-0.17534	-0.2223	0.020815	0.01254	FALSE	TRUE	FALSE	finn-b-NAFLD	2	179377020	0.2213	NA	0.3152	Nonalcoholic fatty liver disease || id:finn-b-NAFLD	Nonalcoholic fatty liver disease	Nonalcoholic fatty liver disease || ||	TRUE	igd	NA	NA	NA	NA	NA	NA	NA	179377020	343524	2	2.65338e-06	0.037338	ukb-d-30710_raw	|| id:ukb-d-30710_raw	TRUE	reported	igd	2	TRUE
rs115804053	G	A	G	A	0.26715	0.0668	0.017236	0.01139	FALSE	FALSE	FALSE	finn-b-NAFLD	1	159345035	0.2236	NA	0.7651	Nonalcoholic fatty liver disease || id:finn-b-NAFLD	Nonalcoholic fatty liver disease	Nonalcoholic fatty liver disease || ||	TRUE	igd	NA	NA	NA	NA	NA	NA	NA	159345035	343524	1	5.1713e-11	0.040686	ukb-d-30710_raw	|| id:ukb-d-30710_raw	TRUE	reported	igd	2	TRUE
rs116234817	A	G	A	G	0.16409	0.1146	0.051972	0.08426	FALSE	FALSE	FALSE	finn-b-NAFLD	6	31321364	0.087	NA	0.1875	Nonalcoholic fatty liver disease || id:finn-b-NAFLD	Nonalcoholic fatty liver disease	Nonalcoholic fatty liver disease || ||	TRUE	igd	NA	NA	NA	NA	NA	NA	NA	31321364	343524	6	5.31741e-12	0.023792	ukb-d-30710_raw	|| id:ukb-d-30710_raw	TRUE	reported	igd	2	TRUE
rs116335178	G	A	G	A	0.098093	0.1462	0.096972	0.1042	FALSE	FALSE	FALSE	finn-b-NAFLD	4	67939128	0.0781	NA	0.0609902	Nonalcoholic fatty liver disease || id:finn-b-NAFLD	Nonalcoholic fatty liver disease	Nonalcoholic fatty liver disease || ||	TRUE	igd	NA	NA	NA	NA	NA	NA	NA	67939128	343524	4	4.62317e-08	0.017948	ukb-d-30710_raw	|| id:ukb-d-30710_raw	TRUE	reported	igd	2	TRUE
rs116543149	G	A	G	A	0.23992	-0.2307	0.012119	0.02232	FALSE	FALSE	FALSE	finn-b-NAFLD	3	170114220	0.1627	NA	0.1561	Nonalcoholic fatty liver disease || id:finn-b-NAFLD	Nonalcoholic fatty liver disease	Nonalcoholic fatty liver disease || ||	TRUE	igd	NA	NA	NA	NA	NA	NA	NA	170114220	343524	3	1.67931e-06	0.050102	ukb-d-30710_raw	|| id:ukb-d-30710_raw	TRUE	reported	igd	2	TRUE
rs11693537	A	G	A	G	0.056948	0.0146	0.41936	0.381	FALSE	FALSE	FALSE	finn-b-NAFLD	2	102541080	0.0493	NA	0.767499	Nonalcoholic fatty liver disease || id:finn-b-NAFLD	Nonalcoholic fatty liver disease	Nonalcoholic fatty liver disease || ||	TRUE	igd	NA	NA	NA	NA	NA	NA	NA	102541080	343524	2	1.0547e-07	0.01071	ukb-d-30710_raw	|| id:ukb-d-30710_raw	TRUE	reported	igd	2	TRUE
rs11715304	A	G	A	G	0.056295	0.0275	0.3234	0.2519	FALSE	FALSE	FALSE	finn-b-NAFLD	3	49861282	0.0549	NA	0.6161	Nonalcoholic fatty liver disease || id:finn-b-NAFLD	Nonalcoholic fatty liver disease	Nonalcoholic fatty liver disease || ||	TRUE	igd	NA	NA	NA	NA	NA	NA	NA	49861282	343524	3	6.27682e-07	0.011298	ukb-d-30710_raw	|| id:ukb-d-30710_raw	TRUE	reported	igd	2	TRUE
rs11731490	C	G	C	G	-0.050734	0.0498	0.41102	0.412	FALSE	TRUE	FALSE	finn-b-NAFLD	4	7860512	0.0487	NA	0.3064	Nonalcoholic fatty liver disease || id:finn-b-NAFLD	Nonalcoholic fatty liver disease	Nonalcoholic fatty liver disease || ||	TRUE	igd	TRUE	rs11731490	rs28544299	C	G	A	C	7849843	343524	4	3.23281e-06	0.010898	ukb-d-30710_raw	|| id:ukb-d-30710_raw	TRUE	reported	igd	2	TRUE
rs11777625	C	T	C	T	0.061742	0.1239	0.54572	0.5382	FALSE	FALSE	FALSE	finn-b-NAFLD	8	126333642	0.0479	NA	0.00974608	Nonalcoholic fatty liver disease || id:finn-b-NAFLD	Nonalcoholic fatty liver disease	Nonalcoholic fatty liver disease || ||	TRUE	igd	NA	NA	NA	NA	NA	NA	NA	126333642	343524	8	6.03226e-09	0.010616	ukb-d-30710_raw	|| id:ukb-d-30710_raw	TRUE	reported	igd	2	TRUE
rs11868378	A	G	A	G	-0.11138	-0.0766	0.80549	0.7416	FALSE	FALSE	FALSE	finn-b-NAFLD	17	76357874	0.0561	NA	0.1723	Nonalcoholic fatty liver disease || id:finn-b-NAFLD	Nonalcoholic fatty liver disease	Nonalcoholic fatty liver disease || ||	TRUE	igd	NA	NA	NA	NA	NA	NA	NA	76357874	343524	17	4.80286e-15	0.01422	ukb-d-30710_raw	|| id:ukb-d-30710_raw	TRUE	reported	igd	2	TRUE
rs12130672	G	A	G	A	-0.20247	-0.0164	0.36972	0.4663	FALSE	FALSE	FALSE	finn-b-NAFLD	1	66112528	0.0481	NA	0.7331	Nonalcoholic fatty liver disease || id:finn-b-NAFLD	Nonalcoholic fatty liver disease	Nonalcoholic fatty liver disease || ||	TRUE	igd	NA	NA	NA	NA	NA	NA	NA	66112528	343524	1	1.74341e-76	0.010936	ukb-d-30710_raw	|| id:ukb-d-30710_raw	TRUE	reported	igd	2	TRUE
rs12541647	C	T	C	T	-0.072568	0.0137	0.14784	0.116	FALSE	FALSE	FALSE	finn-b-NAFLD	8	144647928	0.0751	NA	0.8548	Nonalcoholic fatty liver disease || id:finn-b-NAFLD	Nonalcoholic fatty liver disease	Nonalcoholic fatty liver disease || ||	TRUE	igd	NA	NA	NA	NA	NA	NA	NA	144647928	343524	8	1.0605e-06	0.01487	ukb-d-30710_raw	|| id:ukb-d-30710_raw	TRUE	reported	igd	2	TRUE
rs1260326	C	T	C	T	-0.17585	-0.0881	0.60695	0.6493	FALSE	FALSE	FALSE	finn-b-NAFLD	2	27730940	0.0502	NA	0.0794401	Nonalcoholic fatty liver disease || id:finn-b-NAFLD	Nonalcoholic fatty liver disease	Nonalcoholic fatty liver disease || ||	TRUE	igd	NA	NA	NA	NA	NA	NA	NA	27730940	343524	2	1.33844e-59	0.010799	ukb-d-30710_raw	|| id:ukb-d-30710_raw	TRUE	reported	igd	2	TRUE
rs12620844	C	T	C	T	0.049426	0.0058	0.43086	0.4304	FALSE	FALSE	FALSE	finn-b-NAFLD	2	232324510	0.0487	NA	0.9055	Nonalcoholic fatty liver disease || id:finn-b-NAFLD	Nonalcoholic fatty liver disease	Nonalcoholic fatty liver disease || ||	TRUE	igd	NA	NA	NA	NA	NA	NA	NA	232324510	343524	2	4.43752e-06	0.010769	ukb-d-30710_raw	|| id:ukb-d-30710_raw	TRUE	reported	igd	2	TRUE
rs12730935	A	G	A	G	-0.23501	0.0768	0.40919	0.2967	FALSE	FALSE	FALSE	finn-b-NAFLD	1	154420087	0.0525	NA	0.1433	Nonalcoholic fatty liver disease || id:finn-b-NAFLD	Nonalcoholic fatty liver disease	Nonalcoholic fatty liver disease || ||	TRUE	igd	TRUE	rs12730935	rs61812598	A	G	A	G	154419892	343524	1	8.37529e-106	0.010754	ukb-d-30710_raw	|| id:ukb-d-30710_raw	TRUE	reported	igd	2	TRUE
rs12905732	C	G	C	G	0.064991	-0.0241	0.20201	0.2071	FALSE	TRUE	FALSE	finn-b-NAFLD	15	58683542	0.059	NA	0.6836	Nonalcoholic fatty liver disease || id:finn-b-NAFLD	Nonalcoholic fatty liver disease	Nonalcoholic fatty liver disease || ||	TRUE	igd	NA	NA	NA	NA	NA	NA	NA	58683542	343524	15	8.07737e-07	0.013173	ukb-d-30710_raw	|| id:ukb-d-30710_raw	TRUE	reported	igd	2	TRUE
rs1290898	A	G	A	G	0.10716	-0.123	0.060646	0.05736	FALSE	FALSE	FALSE	finn-b-NAFLD	12	56559840	0.1028	NA	0.2314	Nonalcoholic fatty liver disease || id:finn-b-NAFLD	Nonalcoholic fatty liver disease	Nonalcoholic fatty liver disease || ||	TRUE	igd	NA	NA	NA	NA	NA	NA	NA	56559840	343524	12	1.19721e-06	0.022067	ukb-d-30710_raw	|| id:ukb-d-30710_raw	TRUE	reported	igd	2	TRUE
rs1292061	G	A	G	A	0.050608	-0.0393	0.55617	0.5397	FALSE	FALSE	FALSE	finn-b-NAFLD	17	57911230	0.048	NA	0.4132	Nonalcoholic fatty liver disease || id:finn-b-NAFLD	Nonalcoholic fatty liver disease	Nonalcoholic fatty liver disease || ||	TRUE	igd	NA	NA	NA	NA	NA	NA	NA	57911230	343524	17	1.8602e-06	0.010614	ukb-d-30710_raw	|| id:ukb-d-30710_raw	TRUE	reported	igd	2	TRUE
rs12954048	C	T	C	T	0.059379	-0.002	0.44782	0.3464	FALSE	FALSE	FALSE	finn-b-NAFLD	18	47466384	0.0503	NA	0.9681	Nonalcoholic fatty liver disease || id:finn-b-NAFLD	Nonalcoholic fatty liver disease	Nonalcoholic fatty liver disease || ||	TRUE	igd	NA	NA	NA	NA	NA	NA	NA	47466384	343524	18	2.29758e-08	0.010626	ukb-d-30710_raw	|| id:ukb-d-30710_raw	TRUE	reported	igd	2	TRUE
rs13090803	T	G	T	G	0.061926	-0.0839	0.21245	0.1386	FALSE	FALSE	FALSE	finn-b-NAFLD	3	105934953	0.0696	NA	0.2279	Nonalcoholic fatty liver disease || id:finn-b-NAFLD	Nonalcoholic fatty liver disease	Nonalcoholic fatty liver disease || ||	TRUE	igd	NA	NA	NA	NA	NA	NA	NA	105934953	343524	3	1.91298e-06	0.013003	ukb-d-30710_raw	|| id:ukb-d-30710_raw	TRUE	reported	igd	2	TRUE
rs13273750	C	T	C	T	0.066427	-0.0876	0.56665	0.5148	FALSE	FALSE	FALSE	finn-b-NAFLD	8	116993110	0.048	NA	0.0679704	Nonalcoholic fatty liver disease || id:finn-b-NAFLD	Nonalcoholic fatty liver disease	Nonalcoholic fatty liver disease || ||	TRUE	igd	NA	NA	NA	NA	NA	NA	NA	116993110	343524	8	5.27448e-10	0.010695	ukb-d-30710_raw	|| id:ukb-d-30710_raw	TRUE	reported	igd	2	TRUE
rs137990932	A	G	A	G	-0.24861	0.0199	0.020823	0.02983	FALSE	FALSE	FALSE	finn-b-NAFLD	1	159419242	0.1413	NA	0.8881	Nonalcoholic fatty liver disease || id:finn-b-NAFLD	Nonalcoholic fatty liver disease	Nonalcoholic fatty liver disease || ||	TRUE	igd	NA	NA	NA	NA	NA	NA	NA	159419242	343524	1	4.28351e-11	0.037702	ukb-d-30710_raw	|| id:ukb-d-30710_raw	TRUE	reported	igd	2	TRUE
rs145159036	A	G	A	G	0.27512	0.3119	0.0095297	0.01606	FALSE	FALSE	FALSE	finn-b-NAFLD	4	79687925	0.1894	NA	0.0996093	Nonalcoholic fatty liver disease || id:finn-b-NAFLD	Nonalcoholic fatty liver disease	Nonalcoholic fatty liver disease || ||	TRUE	igd	NA	NA	NA	NA	NA	NA	NA	79687925	343524	4	8.24195e-07	0.055809	ukb-d-30710_raw	|| id:ukb-d-30710_raw	TRUE	reported	igd	2	TRUE
rs147403169	G	T	G	T	0.19289	0.0014	0.018108	0.02274	FALSE	FALSE	FALSE	finn-b-NAFLD	4	178831145	0.1649	NA	0.9934	Nonalcoholic fatty liver disease || id:finn-b-NAFLD	Nonalcoholic fatty liver disease	Nonalcoholic fatty liver disease || ||	TRUE	igd	NA	NA	NA	NA	NA	NA	NA	178831145	343524	4	2.30192e-06	0.040823	ukb-d-30710_raw	|| id:ukb-d-30710_raw	TRUE	reported	igd	2	TRUE
rs165934	A	C	A	C	0.050095	0.0378	0.55213	0.498	FALSE	FALSE	FALSE	finn-b-NAFLD	14	73672831	0.0479	NA	0.4303	Nonalcoholic fatty liver disease || id:finn-b-NAFLD	Nonalcoholic fatty liver disease	Nonalcoholic fatty liver disease || ||	TRUE	igd	NA	NA	NA	NA	NA	NA	NA	73672831	343524	14	2.53542e-06	0.010646	ukb-d-30710_raw	|| id:ukb-d-30710_raw	TRUE	reported	igd	2	TRUE
rs16926791	T	A	T	A	0.080514	0.0474	0.12632	0.1153	FALSE	TRUE	FALSE	finn-b-NAFLD	12	24007075	0.0751	NA	0.5277	Nonalcoholic fatty liver disease || id:finn-b-NAFLD	Nonalcoholic fatty liver disease	Nonalcoholic fatty liver disease || ||	TRUE	igd	NA	NA	NA	NA	NA	NA	NA	24007075	343524	12	4.18784e-07	0.015911	ukb-d-30710_raw	|| id:ukb-d-30710_raw	TRUE	reported	igd	2	TRUE
rs17264332	G	A	G	A	0.068006	0.0325	0.22171	0.1886	FALSE	FALSE	FALSE	finn-b-NAFLD	6	138005515	0.0608	NA	0.593	Nonalcoholic fatty liver disease || id:finn-b-NAFLD	Nonalcoholic fatty liver disease	Nonalcoholic fatty liver disease || ||	TRUE	igd	NA	NA	NA	NA	NA	NA	NA	138005515	343524	6	8.804e-08	0.012711	ukb-d-30710_raw	|| id:ukb-d-30710_raw	TRUE	reported	igd	2	TRUE
rs17616063	G	A	G	A	-0.3089	0.1599	0.076034	0.141	FALSE	FALSE	FALSE	finn-b-NAFLD	16	51436882	0.069	NA	0.02053	Nonalcoholic fatty liver disease || id:finn-b-NAFLD	Nonalcoholic fatty liver disease	Nonalcoholic fatty liver disease || ||	TRUE	igd	NA	NA	NA	NA	NA	NA	NA	51436882	343524	16	3.11674e-54	0.019917	ukb-d-30710_raw	|| id:ukb-d-30710_raw	TRUE	reported	igd	2	TRUE
rs1800961	T	C	T	C	-0.22219	0.2345	0.03141	0.04537	FALSE	FALSE	FALSE	finn-b-NAFLD	20	43042364	0.1142	NA	0.0400101	Nonalcoholic fatty liver disease || id:finn-b-NAFLD	Nonalcoholic fatty liver disease	Nonalcoholic fatty liver disease || ||	TRUE	igd	NA	NA	NA	NA	NA	NA	NA	43042364	343524	20	2.11398e-13	0.030264	ukb-d-30710_raw	|| id:ukb-d-30710_raw	TRUE	reported	igd	2	TRUE
rs1800973	A	C	A	C	0.10345	-0.0145	0.061166	0.04927	FALSE	FALSE	FALSE	finn-b-NAFLD	12	69744014	0.1102	NA	0.8951	Nonalcoholic fatty liver disease || id:finn-b-NAFLD	Nonalcoholic fatty liver disease	Nonalcoholic fatty liver disease || ||	TRUE	igd	NA	NA	NA	NA	NA	NA	NA	69744014	343524	12	2.65192e-06	0.02203	ukb-d-30710_raw	|| id:ukb-d-30710_raw	TRUE	reported	igd	2	TRUE
rs1880241	G	A	G	A	-0.062032	0.0322	0.49353	0.3873	FALSE	FALSE	FALSE	finn-b-NAFLD	7	22759469	0.0491	NA	0.5118	Nonalcoholic fatty liver disease || id:finn-b-NAFLD	Nonalcoholic fatty liver disease	Nonalcoholic fatty liver disease || ||	TRUE	igd	NA	NA	NA	NA	NA	NA	NA	22759469	343524	7	4.705e-09	0.01059	ukb-d-30710_raw	|| id:ukb-d-30710_raw	TRUE	reported	igd	2	TRUE
rs1968109	G	C	G	C	-0.05693	0.0182	0.31552	0.3905	FALSE	TRUE	FALSE	finn-b-NAFLD	16	89854829	0.0495	NA	0.713001	Nonalcoholic fatty liver disease || id:finn-b-NAFLD	Nonalcoholic fatty liver disease	Nonalcoholic fatty liver disease || ||	TRUE	igd	NA	NA	NA	NA	NA	NA	NA	89854829	343524	16	5.82559e-07	0.011393	ukb-d-30710_raw	|| id:ukb-d-30710_raw	TRUE	reported	igd	2	TRUE
rs2004640	T	G	T	G	0.055831	-0.0083	0.51322	0.522	FALSE	FALSE	FALSE	finn-b-NAFLD	7	128578301	0.0479	NA	0.8625	Nonalcoholic fatty liver disease || id:finn-b-NAFLD	Nonalcoholic fatty liver disease	Nonalcoholic fatty liver disease || ||	TRUE	igd	NA	NA	NA	NA	NA	NA	NA	128578301	343524	7	1.21549e-07	0.010552	ukb-d-30710_raw	|| id:ukb-d-30710_raw	TRUE	reported	igd	2	TRUE
rs2178756	G	A	G	A	-0.058439	-0.0197	0.52482	0.5854	FALSE	FALSE	FALSE	finn-b-NAFLD	2	214031423	0.0486	NA	0.685199	Nonalcoholic fatty liver disease || id:finn-b-NAFLD	Nonalcoholic fatty liver disease	Nonalcoholic fatty liver disease || ||	TRUE	igd	NA	NA	NA	NA	NA	NA	NA	214031423	343524	2	3.40267e-08	0.010588	ukb-d-30710_raw	|| id:ukb-d-30710_raw	TRUE	reported	igd	2	TRUE
rs2246833	T	C	T	C	0.098828	0.0277	0.34047	0.4157	FALSE	FALSE	FALSE	finn-b-NAFLD	10	91005854	0.0484	NA	0.5667	Nonalcoholic fatty liver disease || id:finn-b-NAFLD	Nonalcoholic fatty liver disease	Nonalcoholic fatty liver disease || ||	TRUE	igd	NA	NA	NA	NA	NA	NA	NA	91005854	343524	10	6.67729e-19	0.011128	ukb-d-30710_raw	|| id:ukb-d-30710_raw	TRUE	reported	igd	2	TRUE
rs2283371	G	A	G	A	0.079846	-0.0829	0.33221	0.3537	FALSE	FALSE	FALSE	finn-b-NAFLD	14	73015668	0.0501	NA	0.0979806	Nonalcoholic fatty liver disease || id:finn-b-NAFLD	Nonalcoholic fatty liver disease	Nonalcoholic fatty liver disease || ||	TRUE	igd	NA	NA	NA	NA	NA	NA	NA	73015668	343524	14	9.65606e-13	0.01119	ukb-d-30710_raw	|| id:ukb-d-30710_raw	TRUE	reported	igd	2	TRUE
rs2342145	G	C	G	C	0.058593	0.0105	0.32725	0.2531	FALSE	TRUE	FALSE	finn-b-NAFLD	5	134422299	0.0554	NA	0.8502	Nonalcoholic fatty liver disease || id:finn-b-NAFLD	Nonalcoholic fatty liver disease	Nonalcoholic fatty liver disease || ||	TRUE	igd	NA	NA	NA	NA	NA	NA	NA	134422299	343524	5	3.55001e-07	0.011507	ukb-d-30710_raw	|| id:ukb-d-30710_raw	TRUE	reported	igd	2	TRUE
rs2393794	C	T	C	T	0.094753	0.0605	0.18629	0.1593	FALSE	FALSE	FALSE	finn-b-NAFLD	12	121378976	0.0659	NA	0.3585	Nonalcoholic fatty liver disease || id:finn-b-NAFLD	Nonalcoholic fatty liver disease	Nonalcoholic fatty liver disease || ||	TRUE	igd	NA	NA	NA	NA	NA	NA	NA	121378976	343524	12	4.50194e-12	0.013691	ukb-d-30710_raw	|| id:ukb-d-30710_raw	TRUE	reported	igd	2	TRUE
rs2700938	C	T	C	T	0.050377	-0.1362	0.37635	0.354	FALSE	FALSE	FALSE	finn-b-NAFLD	7	36085142	0.0501	NA	0.00654802	Nonalcoholic fatty liver disease || id:finn-b-NAFLD	Nonalcoholic fatty liver disease	Nonalcoholic fatty liver disease || ||	TRUE	igd	NA	NA	NA	NA	NA	NA	NA	36085142	343524	7	3.96936e-06	0.010921	ukb-d-30710_raw	|| id:ukb-d-30710_raw	TRUE	reported	igd	2	TRUE
rs2836881	T	G	T	G	-0.079146	0.0169	0.26662	0.2475	FALSE	FALSE	FALSE	finn-b-NAFLD	21	40466299	0.0555	NA	0.7611	Nonalcoholic fatty liver disease || id:finn-b-NAFLD	Nonalcoholic fatty liver disease	Nonalcoholic fatty liver disease || ||	TRUE	igd	NA	NA	NA	NA	NA	NA	NA	40466299	343524	21	3.60579e-11	0.011956	ukb-d-30710_raw	|| id:ukb-d-30710_raw	TRUE	reported	igd	2	TRUE
rs28429148	A	G	A	G	0.051662	0.103	0.43414	0.4724	FALSE	FALSE	FALSE	finn-b-NAFLD	16	53798319	0.048	NA	0.0319801	Nonalcoholic fatty liver disease || id:finn-b-NAFLD	Nonalcoholic fatty liver disease	Nonalcoholic fatty liver disease || ||	TRUE	igd	NA	NA	NA	NA	NA	NA	NA	53798319	343524	16	1.80401e-06	0.010821	ukb-d-30710_raw	|| id:ukb-d-30710_raw	TRUE	reported	igd	2	TRUE
rs28564801	C	T	C	T	0.066074	-0.1511	0.24839	0.1921	FALSE	FALSE	FALSE	finn-b-NAFLD	18	57780253	0.0608	NA	0.0129101	Nonalcoholic fatty liver disease || id:finn-b-NAFLD	Nonalcoholic fatty liver disease	Nonalcoholic fatty liver disease || ||	TRUE	igd	NA	NA	NA	NA	NA	NA	NA	57780253	343524	18	7.50931e-08	0.012285	ukb-d-30710_raw	|| id:ukb-d-30710_raw	TRUE	reported	igd	2	TRUE
rs2972558	T	C	T	C	-0.11788	-0.0566	0.65769	0.764	FALSE	FALSE	FALSE	finn-b-NAFLD	19	45356141	0.0566	NA	0.3172	Nonalcoholic fatty liver disease || id:finn-b-NAFLD	Nonalcoholic fatty liver disease	Nonalcoholic fatty liver disease || ||	TRUE	igd	NA	NA	NA	NA	NA	NA	NA	45356141	343524	19	1.11918e-25	0.011252	ukb-d-30710_raw	|| id:ukb-d-30710_raw	TRUE	reported	igd	2	TRUE
rs301012	G	A	G	A	0.067914	0.0868	0.54595	0.5425	FALSE	FALSE	FALSE	finn-b-NAFLD	12	95871029	0.048	NA	0.0702393	Nonalcoholic fatty liver disease || id:finn-b-NAFLD	Nonalcoholic fatty liver disease	Nonalcoholic fatty liver disease || ||	TRUE	igd	NA	NA	NA	NA	NA	NA	NA	95871029	343524	12	1.54259e-10	0.010609	ukb-d-30710_raw	|| id:ukb-d-30710_raw	TRUE	reported	igd	2	TRUE
rs3026932	A	T	A	T	0.19051	0.204	0.031834	0.02102	FALSE	TRUE	FALSE	finn-b-NAFLD	1	159106705	0.1725	NA	0.2371	Nonalcoholic fatty liver disease || id:finn-b-NAFLD	Nonalcoholic fatty liver disease	Nonalcoholic fatty liver disease || ||	TRUE	igd	NA	NA	NA	NA	NA	NA	NA	159106705	343524	1	3.94675e-09	0.032364	ukb-d-30710_raw	|| id:ukb-d-30710_raw	TRUE	reported	igd	2	TRUE
rs339969	A	C	A	C	0.083954	-0.0131	0.61483	0.7197	FALSE	FALSE	FALSE	finn-b-NAFLD	15	60883281	0.0533	NA	0.8062	Nonalcoholic fatty liver disease || id:finn-b-NAFLD	Nonalcoholic fatty liver disease	Nonalcoholic fatty liver disease || ||	TRUE	igd	NA	NA	NA	NA	NA	NA	NA	60883281	343524	15	9.56313e-15	0.010839	ukb-d-30710_raw	|| id:ukb-d-30710_raw	TRUE	reported	igd	2	TRUE
rs34298354	T	C	T	C	-0.079551	0.0495	0.12167	0.1019	FALSE	FALSE	FALSE	finn-b-NAFLD	1	247588053	0.0801	NA	0.5366	Nonalcoholic fatty liver disease || id:finn-b-NAFLD	Nonalcoholic fatty liver disease	Nonalcoholic fatty liver disease || ||	TRUE	igd	NA	NA	NA	NA	NA	NA	NA	247588053	343524	1	9.24762e-07	0.016211	ukb-d-30710_raw	|| id:ukb-d-30710_raw	TRUE	reported	igd	2	TRUE
rs34434863	G	T	G	T	0.13318	0.0176	0.30824	0.3384	FALSE	FALSE	FALSE	finn-b-NAFLD	6	32559673	0.0645	NA	0.784401	Nonalcoholic fatty liver disease || id:finn-b-NAFLD	Nonalcoholic fatty liver disease	Nonalcoholic fatty liver disease || ||	TRUE	igd	NA	NA	NA	NA	NA	NA	NA	32559673	343524	6	5.236e-30	0.011702	ukb-d-30710_raw	|| id:ukb-d-30710_raw	TRUE	reported	igd	2	TRUE
rs34761529	T	C	T	C	-0.065564	0.0345	0.20477	0.1371	FALSE	FALSE	FALSE	finn-b-NAFLD	1	22681214	0.0695	NA	0.618899	Nonalcoholic fatty liver disease || id:finn-b-NAFLD	Nonalcoholic fatty liver disease	Nonalcoholic fatty liver disease || ||	TRUE	igd	NA	NA	NA	NA	NA	NA	NA	22681214	343524	1	5.98053e-07	0.013134	ukb-d-30710_raw	|| id:ukb-d-30710_raw	TRUE	reported	igd	2	TRUE
rs35582027	A	G	A	G	-0.084281	-0.0218	0.094151	0.1265	FALSE	FALSE	FALSE	finn-b-NAFLD	7	158051401	0.0723	NA	0.7624	Nonalcoholic fatty liver disease || id:finn-b-NAFLD	Nonalcoholic fatty liver disease	Nonalcoholic fatty liver disease || ||	TRUE	igd	NA	NA	NA	NA	NA	NA	NA	158051401	343524	7	3.17673e-06	0.01809	ukb-d-30710_raw	|| id:ukb-d-30710_raw	TRUE	reported	igd	2	TRUE
rs35764326	A	G	A	G	0.091253	-0.0603	0.084405	0.09583	FALSE	FALSE	FALSE	finn-b-NAFLD	14	102752184	0.0818	NA	0.4606	Nonalcoholic fatty liver disease || id:finn-b-NAFLD	Nonalcoholic fatty liver disease	Nonalcoholic fatty liver disease || ||	TRUE	igd	NA	NA	NA	NA	NA	NA	NA	102752184	343524	14	1.57569e-06	0.019005	ukb-d-30710_raw	|| id:ukb-d-30710_raw	TRUE	reported	igd	2	TRUE
rs35816944	A	G	A	G	0.30327	0.5219	0.0066924	0.006489	FALSE	FALSE	FALSE	finn-b-NAFLD	16	1828030	0.3005	NA	0.0824708	Nonalcoholic fatty liver disease || id:finn-b-NAFLD	Nonalcoholic fatty liver disease	Nonalcoholic fatty liver disease || ||	TRUE	igd	NA	NA	NA	NA	NA	NA	NA	1828030	343524	16	2.75867e-06	0.06469	ukb-d-30710_raw	|| id:ukb-d-30710_raw	TRUE	reported	igd	2	TRUE
rs368115407	A	G	A	G	0.15898	0.0467	0.032073	0.03859	FALSE	FALSE	FALSE	finn-b-NAFLD	4	115551467	0.1248	NA	0.708	Nonalcoholic fatty liver disease || id:finn-b-NAFLD	Nonalcoholic fatty liver disease	Nonalcoholic fatty liver disease || ||	TRUE	igd	TRUE	rs368115407	rs78088013	A	G	C	G	115543908	343524	4	1.42141e-07	0.030211	ukb-d-30710_raw	|| id:ukb-d-30710_raw	TRUE	reported	igd	2	TRUE
rs3755295	A	G	A	G	-0.051593	0.05	0.64832	0.7974	FALSE	FALSE	FALSE	finn-b-NAFLD	2	102768294	0.0596	NA	0.4009	Nonalcoholic fatty liver disease || id:finn-b-NAFLD	Nonalcoholic fatty liver disease	Nonalcoholic fatty liver disease || ||	TRUE	igd	NA	NA	NA	NA	NA	NA	NA	102768294	343524	2	3.2375e-06	0.011083	ukb-d-30710_raw	|| id:ukb-d-30710_raw	TRUE	reported	igd	2	TRUE
rs3768321	T	G	T	G	0.074701	-0.019	0.1967	0.1647	FALSE	FALSE	FALSE	finn-b-NAFLD	1	40035928	0.0647	NA	0.7691	Nonalcoholic fatty liver disease || id:finn-b-NAFLD	Nonalcoholic fatty liver disease	Nonalcoholic fatty liver disease || ||	TRUE	igd	NA	NA	NA	NA	NA	NA	NA	40035928	343524	1	1.9877e-08	0.013308	ukb-d-30710_raw	|| id:ukb-d-30710_raw	TRUE	reported	igd	2	TRUE
rs429358	C	T	C	T	-0.57141	-0.2354	0.15621	0.1826	FALSE	FALSE	FALSE	finn-b-NAFLD	19	45411941	0.0628	NA	0.0001754	Nonalcoholic fatty liver disease || id:finn-b-NAFLD	Nonalcoholic fatty liver disease	Nonalcoholic fatty liver disease || ||	TRUE	igd	NA	NA	NA	NA	NA	NA	NA	45411941	343524	19	1e-200	0.01451	ukb-d-30710_raw	|| id:ukb-d-30710_raw	TRUE	reported	igd	2	TRUE
rs469864	C	T	C	T	-0.08365	-0.0512	0.20982	0.2225	FALSE	FALSE	FALSE	finn-b-NAFLD	1	91542517	0.0578	NA	0.3763	Nonalcoholic fatty liver disease || id:finn-b-NAFLD	Nonalcoholic fatty liver disease	Nonalcoholic fatty liver disease || ||	TRUE	igd	NA	NA	NA	NA	NA	NA	NA	91542517	343524	1	1.278e-10	0.013009	ukb-d-30710_raw	|| id:ukb-d-30710_raw	TRUE	reported	igd	2	TRUE
rs4762728	T	C	T	C	-0.053747	0.0335	0.41645	0.46	FALSE	FALSE	FALSE	finn-b-NAFLD	12	22247403	0.049	NA	0.4934	Nonalcoholic fatty liver disease || id:finn-b-NAFLD	Nonalcoholic fatty liver disease	Nonalcoholic fatty liver disease || ||	TRUE	igd	NA	NA	NA	NA	NA	NA	NA	22247403	343524	12	1.69789e-06	0.011229	ukb-d-30710_raw	|| id:ukb-d-30710_raw	TRUE	reported	igd	2	TRUE
rs4886792	G	A	G	A	0.05884	-0.0054	0.77238	0.7342	FALSE	FALSE	FALSE	finn-b-NAFLD	15	76613093	0.0542	NA	0.9203	Nonalcoholic fatty liver disease || id:finn-b-NAFLD	Nonalcoholic fatty liver disease	Nonalcoholic fatty liver disease || ||	TRUE	igd	NA	NA	NA	NA	NA	NA	NA	76613093	343524	15	3.0674e-06	0.012609	ukb-d-30710_raw	|| id:ukb-d-30710_raw	TRUE	reported	igd	2	TRUE
rs5017416	T	G	T	G	0.11672	0.0174	0.047601	0.06706	FALSE	FALSE	FALSE	finn-b-NAFLD	6	18492350	0.0962	NA	0.8565	Nonalcoholic fatty liver disease || id:finn-b-NAFLD	Nonalcoholic fatty liver disease	Nonalcoholic fatty liver disease || ||	TRUE	igd	NA	NA	NA	NA	NA	NA	NA	18492350	343524	6	3.31864e-06	0.025101	ukb-d-30710_raw	|| id:ukb-d-30710_raw	TRUE	reported	igd	2	TRUE
rs549845	A	G	A	G	-0.053673	-0.0083	0.70036	0.737	FALSE	FALSE	FALSE	finn-b-NAFLD	1	44076469	0.0543	NA	0.8789	Nonalcoholic fatty liver disease || id:finn-b-NAFLD	Nonalcoholic fatty liver disease	Nonalcoholic fatty liver disease || ||	TRUE	igd	NA	NA	NA	NA	NA	NA	NA	44076469	343524	1	3.21692e-06	0.011526	ukb-d-30710_raw	|| id:ukb-d-30710_raw	TRUE	reported	igd	2	TRUE
rs55707100	T	C	T	C	0.17692	0.1274	0.024818	0.005661	FALSE	FALSE	FALSE	finn-b-NAFLD	15	43820717	0.3128	NA	0.683901	Nonalcoholic fatty liver disease || id:finn-b-NAFLD	Nonalcoholic fatty liver disease	Nonalcoholic fatty liver disease || ||	TRUE	igd	NA	NA	NA	NA	NA	NA	NA	43820717	343524	15	1.87172e-07	0.033947	ukb-d-30710_raw	|| id:ukb-d-30710_raw	TRUE	reported	igd	2	TRUE
rs55855238	C	T	C	T	0.081236	0.07	0.65051	0.6188	FALSE	FALSE	FALSE	finn-b-NAFLD	18	55089715	0.0495	NA	0.1573	Nonalcoholic fatty liver disease || id:finn-b-NAFLD	Nonalcoholic fatty liver disease	Nonalcoholic fatty liver disease || ||	TRUE	igd	NA	NA	NA	NA	NA	NA	NA	55089715	343524	18	2.21666e-13	0.011075	ukb-d-30710_raw	|| id:ukb-d-30710_raw	TRUE	reported	igd	2	TRUE
rs56188865	C	T	C	T	-0.11997	0.0585	0.37045	0.3599	FALSE	FALSE	FALSE	finn-b-NAFLD	1	247606276	0.0501	NA	0.243	Nonalcoholic fatty liver disease || id:finn-b-NAFLD	Nonalcoholic fatty liver disease	Nonalcoholic fatty liver disease || ||	TRUE	igd	NA	NA	NA	NA	NA	NA	NA	247606276	343524	1	7.42335e-28	0.010965	ukb-d-30710_raw	|| id:ukb-d-30710_raw	TRUE	reported	igd	2	TRUE
rs59059615	C	G	C	G	0.068343	-0.0615	0.15102	0.1002	FALSE	TRUE	FALSE	finn-b-NAFLD	9	104119652	0.0795	NA	0.4394	Nonalcoholic fatty liver disease || id:finn-b-NAFLD	Nonalcoholic fatty liver disease	Nonalcoholic fatty liver disease || ||	TRUE	igd	NA	NA	NA	NA	NA	NA	NA	104119652	343524	9	4.97496e-06	0.014968	ukb-d-30710_raw	|| id:ukb-d-30710_raw	TRUE	reported	igd	2	TRUE
rs60628674	T	A	T	A	0.070641	0.0616	0.13882	0.1858	FALSE	TRUE	FALSE	finn-b-NAFLD	16	17937123	0.0617	NA	0.318	Nonalcoholic fatty liver disease || id:finn-b-NAFLD	Nonalcoholic fatty liver disease	Nonalcoholic fatty liver disease || ||	TRUE	igd	TRUE	rs60628674	rs73535519	T	A	G	A	17936751	343524	16	3.89996e-06	0.015301	ukb-d-30710_raw	|| id:ukb-d-30710_raw	TRUE	reported	igd	2	TRUE
rs60978141	C	A	C	A	-0.050225	0.0562	0.45202	0.4843	FALSE	FALSE	FALSE	finn-b-NAFLD	19	55844071	0.0481	NA	0.243	Nonalcoholic fatty liver disease || id:finn-b-NAFLD	Nonalcoholic fatty liver disease	Nonalcoholic fatty liver disease || ||	TRUE	igd	TRUE	rs60978141	rs4806474	C	A	A	G	55843654	343524	19	3.22367e-06	0.010787	ukb-d-30710_raw	|| id:ukb-d-30710_raw	TRUE	reported	igd	2	TRUE
rs61592779	T	G	T	G	0.29294	0.3835	0.008405	0.002865	FALSE	FALSE	FALSE	finn-b-NAFLD	21	19655387	0.4514	NA	0.3956	Nonalcoholic fatty liver disease || id:finn-b-NAFLD	Nonalcoholic fatty liver disease	Nonalcoholic fatty liver disease || ||	TRUE	igd	NA	NA	NA	NA	NA	NA	NA	19655387	343524	21	6.85646e-07	0.058995	ukb-d-30710_raw	|| id:ukb-d-30710_raw	TRUE	reported	igd	2	TRUE
rs62217799	T	G	T	G	0.061156	0.002	0.65687	0.7369	FALSE	FALSE	FALSE	finn-b-NAFLD	20	62348460	0.0543	NA	0.9702	Nonalcoholic fatty liver disease || id:finn-b-NAFLD	Nonalcoholic fatty liver disease	Nonalcoholic fatty liver disease || ||	TRUE	igd	TRUE	rs62217799	rs4809329	G	T	C	T	62347191	343524	20	4.81183e-08	0.011204	ukb-d-30710_raw	|| id:ukb-d-30710_raw	TRUE	reported	igd	2	TRUE
rs62282070	C	T	C	T	-0.089001	0.0365	0.092123	0.06796	FALSE	FALSE	FALSE	finn-b-NAFLD	3	141888148	0.0949	NA	0.7009	Nonalcoholic fatty liver disease || id:finn-b-NAFLD	Nonalcoholic fatty liver disease	Nonalcoholic fatty liver disease || ||	TRUE	igd	NA	NA	NA	NA	NA	NA	NA	141888148	343524	3	1.1709e-06	0.018311	ukb-d-30710_raw	|| id:ukb-d-30710_raw	TRUE	reported	igd	2	TRUE
rs6486122	T	C	T	C	0.063455	0.0082	0.69114	0.5384	FALSE	FALSE	FALSE	finn-b-NAFLD	11	13361524	0.0481	NA	0.864	Nonalcoholic fatty liver disease || id:finn-b-NAFLD	Nonalcoholic fatty liver disease	Nonalcoholic fatty liver disease || ||	TRUE	igd	NA	NA	NA	NA	NA	NA	NA	13361524	343524	11	2.73962e-08	0.011418	ukb-d-30710_raw	|| id:ukb-d-30710_raw	TRUE	reported	igd	2	TRUE
rs649129	T	C	T	C	0.068252	0.0086	0.20649	0.2235	FALSE	FALSE	FALSE	finn-b-NAFLD	9	136154867	0.057	NA	0.8801	Nonalcoholic fatty liver disease || id:finn-b-NAFLD	Nonalcoholic fatty liver disease	Nonalcoholic fatty liver disease || ||	TRUE	igd	TRUE	rs649129	rs495828	T	C	T	G	136154304	343524	9	1.7706e-07	0.01307	ukb-d-30710_raw	|| id:ukb-d-30710_raw	TRUE	reported	igd	2	TRUE
rs6734238	G	A	G	A	0.13042	-0.0527	0.40205	0.3042	FALSE	FALSE	FALSE	finn-b-NAFLD	2	113841030	0.0521	NA	0.3116	Nonalcoholic fatty liver disease || id:finn-b-NAFLD	Nonalcoholic fatty liver disease	Nonalcoholic fatty liver disease || ||	TRUE	igd	NA	NA	NA	NA	NA	NA	NA	113841030	343524	2	7.89587e-34	0.010756	ukb-d-30710_raw	|| id:ukb-d-30710_raw	TRUE	reported	igd	2	TRUE
rs6925689	C	T	C	T	-0.070203	0.0221	0.50505	0.4852	FALSE	FALSE	FALSE	finn-b-NAFLD	6	126865884	0.0479	NA	0.6443	Nonalcoholic fatty liver disease || id:finn-b-NAFLD	Nonalcoholic fatty liver disease	Nonalcoholic fatty liver disease || ||	TRUE	igd	NA	NA	NA	NA	NA	NA	NA	126865884	343524	6	3.17907e-11	0.010575	ukb-d-30710_raw	|| id:ukb-d-30710_raw	TRUE	reported	igd	2	TRUE
rs7012637	A	G	A	G	0.10142	-0.1524	0.47495	0.5083	FALSE	FALSE	FALSE	finn-b-NAFLD	8	9173209	0.0545	NA	0.00521999	Nonalcoholic fatty liver disease || id:finn-b-NAFLD	Nonalcoholic fatty liver disease	Nonalcoholic fatty liver disease || ||	TRUE	igd	NA	NA	NA	NA	NA	NA	NA	9173209	343524	8	1.62405e-21	0.010645	ukb-d-30710_raw	|| id:ukb-d-30710_raw	TRUE	reported	igd	2	TRUE
rs7084062	G	A	G	A	0.059111	0.1008	0.48874	0.573	FALSE	FALSE	FALSE	finn-b-NAFLD	10	133736636	0.0489	NA	0.0391498	Nonalcoholic fatty liver disease || id:finn-b-NAFLD	Nonalcoholic fatty liver disease	Nonalcoholic fatty liver disease || ||	TRUE	igd	NA	NA	NA	NA	NA	NA	NA	133736636	343524	10	3.12752e-08	0.010681	ukb-d-30710_raw	|| id:ukb-d-30710_raw	TRUE	reported	igd	2	TRUE
rs7146002	G	T	G	T	-0.053314	0.039	0.41611	0.5983	FALSE	FALSE	FALSE	finn-b-NAFLD	14	91871672	0.0488	NA	0.425	Nonalcoholic fatty liver disease || id:finn-b-NAFLD	Nonalcoholic fatty liver disease	Nonalcoholic fatty liver disease || ||	TRUE	igd	NA	NA	NA	NA	NA	NA	NA	91871672	343524	14	6.3728e-07	0.010706	ukb-d-30710_raw	|| id:ukb-d-30710_raw	TRUE	reported	igd	2	TRUE
rs72634814	A	G	A	G	-0.061218	0.0052	0.34584	0.3206	FALSE	FALSE	FALSE	finn-b-NAFLD	1	1538046	0.0526	NA	0.9206	Nonalcoholic fatty liver disease || id:finn-b-NAFLD	Nonalcoholic fatty liver disease	Nonalcoholic fatty liver disease || ||	TRUE	igd	NA	NA	NA	NA	NA	NA	NA	1538046	343524	1	1.33931e-07	0.011609	ukb-d-30710_raw	|| id:ukb-d-30710_raw	TRUE	reported	igd	2	TRUE
rs72661310	T	C	T	C	0.059429	0.0411	0.25028	0.2694	FALSE	FALSE	FALSE	finn-b-NAFLD	14	21193906	0.0545	NA	0.451	Nonalcoholic fatty liver disease || id:finn-b-NAFLD	Nonalcoholic fatty liver disease	Nonalcoholic fatty liver disease || ||	TRUE	igd	NA	NA	NA	NA	NA	NA	NA	21193906	343524	14	1.63768e-06	0.012397	ukb-d-30710_raw	|| id:ukb-d-30710_raw	TRUE	reported	igd	2	TRUE
rs72821175	C	T	C	T	0.052654	-0.023	0.38519	0.3688	FALSE	FALSE	FALSE	finn-b-NAFLD	6	6652023	0.0498	NA	0.6445	Nonalcoholic fatty liver disease || id:finn-b-NAFLD	Nonalcoholic fatty liver disease	Nonalcoholic fatty liver disease || ||	TRUE	igd	NA	NA	NA	NA	NA	NA	NA	6652023	343524	6	1.3857e-06	0.010908	ukb-d-30710_raw	|| id:ukb-d-30710_raw	TRUE	reported	igd	2	TRUE
rs728538	G	T	G	T	0.11952	-0.0357	0.16686	0.1911	FALSE	FALSE	FALSE	finn-b-NAFLD	16	51205819	0.0611	NA	0.5596	Nonalcoholic fatty liver disease || id:finn-b-NAFLD	Nonalcoholic fatty liver disease	Nonalcoholic fatty liver disease || ||	TRUE	igd	NA	NA	NA	NA	NA	NA	NA	51205819	343524	16	4.66445e-17	0.014236	ukb-d-30710_raw	|| id:ukb-d-30710_raw	TRUE	reported	igd	2	TRUE
rs73005694	G	A	G	A	0.095777	0.0055	0.078858	0.08368	FALSE	FALSE	FALSE	finn-b-NAFLD	11	111239531	0.0863	NA	0.9493	Nonalcoholic fatty liver disease || id:finn-b-NAFLD	Nonalcoholic fatty liver disease	Nonalcoholic fatty liver disease || ||	TRUE	igd	NA	NA	NA	NA	NA	NA	NA	111239531	343524	11	9.8603e-07	0.019568	ukb-d-30710_raw	|| id:ukb-d-30710_raw	TRUE	reported	igd	2	TRUE
rs7311631	G	A	G	A	-0.051429	-0.0643	0.49281	0.477	FALSE	FALSE	FALSE	finn-b-NAFLD	12	90429028	0.048	NA	0.18	Nonalcoholic fatty liver disease || id:finn-b-NAFLD	Nonalcoholic fatty liver disease	Nonalcoholic fatty liver disease || ||	TRUE	igd	NA	NA	NA	NA	NA	NA	NA	90429028	343524	12	1.09071e-06	0.01055	ukb-d-30710_raw	|| id:ukb-d-30710_raw	TRUE	reported	igd	2	TRUE
rs74068089	A	G	A	G	-0.14264	0.2393	0.034853	0.01936	FALSE	FALSE	FALSE	finn-b-NAFLD	12	24190080	0.1732	NA	0.167	Nonalcoholic fatty liver disease || id:finn-b-NAFLD	Nonalcoholic fatty liver disease	Nonalcoholic fatty liver disease || ||	TRUE	igd	NA	NA	NA	NA	NA	NA	NA	24190080	343524	12	7.20692e-07	0.028783	ukb-d-30710_raw	|| id:ukb-d-30710_raw	TRUE	reported	igd	2	TRUE
rs75407859	A	C	A	C	0.29075	0.1113	0.010326	0.02176	FALSE	FALSE	FALSE	finn-b-NAFLD	13	47979159	0.1678	NA	0.5071	Nonalcoholic fatty liver disease || id:finn-b-NAFLD	Nonalcoholic fatty liver disease	Nonalcoholic fatty liver disease || ||	TRUE	igd	NA	NA	NA	NA	NA	NA	NA	47979159	343524	13	1.6144e-07	0.055496	ukb-d-30710_raw	|| id:ukb-d-30710_raw	TRUE	reported	igd	2	TRUE
rs75460349	C	A	C	A	-0.21017	0.0327	0.023662	0.03533	FALSE	FALSE	FALSE	finn-b-NAFLD	1	27180088	0.1319	NA	0.8045	Nonalcoholic fatty liver disease || id:finn-b-NAFLD	Nonalcoholic fatty liver disease	Nonalcoholic fatty liver disease || ||	TRUE	igd	NA	NA	NA	NA	NA	NA	NA	27180088	343524	1	2.59388e-09	0.03529	ukb-d-30710_raw	|| id:ukb-d-30710_raw	TRUE	reported	igd	2	TRUE
rs7553007	A	G	A	G	-0.38781	-0.1204	0.3295	0.3617	FALSE	FALSE	FALSE	finn-b-NAFLD	1	159698549	0.0499	NA	0.0159302	Nonalcoholic fatty liver disease || id:finn-b-NAFLD	Nonalcoholic fatty liver disease	Nonalcoholic fatty liver disease || ||	TRUE	igd	NA	NA	NA	NA	NA	NA	NA	159698549	343524	1	1e-200	0.011202	ukb-d-30710_raw	|| id:ukb-d-30710_raw	TRUE	reported	igd	2	TRUE
rs7558784	T	A	T	A	0.055037	0.1072	0.29542	0.2791	FALSE	TRUE	FALSE	finn-b-NAFLD	2	180547784	0.0533	NA	0.0443905	Nonalcoholic fatty liver disease || id:finn-b-NAFLD	Nonalcoholic fatty liver disease	Nonalcoholic fatty liver disease || ||	TRUE	igd	NA	NA	NA	NA	NA	NA	NA	180547784	343524	2	2.03151e-06	0.011586	ukb-d-30710_raw	|| id:ukb-d-30710_raw	TRUE	reported	igd	2	TRUE
rs7563362	G	A	G	A	0.085544	0.0011	0.85773	0.8548	FALSE	FALSE	FALSE	finn-b-NAFLD	2	620297	0.068	NA	0.987	Nonalcoholic fatty liver disease || id:finn-b-NAFLD	Nonalcoholic fatty liver disease	Nonalcoholic fatty liver disease || ||	TRUE	igd	NA	NA	NA	NA	NA	NA	NA	620297	343524	2	1.76108e-08	0.015183	ukb-d-30710_raw	|| id:ukb-d-30710_raw	TRUE	reported	igd	2	TRUE
rs7590269	C	T	C	T	0.064005	0.0124	0.43772	0.38	FALSE	FALSE	FALSE	finn-b-NAFLD	2	174846291	0.0494	NA	0.8023	Nonalcoholic fatty liver disease || id:finn-b-NAFLD	Nonalcoholic fatty liver disease	Nonalcoholic fatty liver disease || ||	TRUE	igd	NA	NA	NA	NA	NA	NA	NA	174846291	343524	2	2.57502e-09	0.010745	ukb-d-30710_raw	|| id:ukb-d-30710_raw	TRUE	reported	igd	2	TRUE
rs76211860	A	G	A	G	-0.12728	-0.1497	0.041384	0.04824	FALSE	FALSE	FALSE	finn-b-NAFLD	1	235770915	0.1123	NA	0.1823	Nonalcoholic fatty liver disease || id:finn-b-NAFLD	Nonalcoholic fatty liver disease	Nonalcoholic fatty liver disease || ||	TRUE	igd	NA	NA	NA	NA	NA	NA	NA	235770915	343524	1	4.60087e-06	0.027776	ukb-d-30710_raw	|| id:ukb-d-30710_raw	TRUE	reported	igd	2	TRUE
rs78063634	A	C	A	C	0.073554	-0.0494	0.13159	0.08209	FALSE	FALSE	FALSE	finn-b-NAFLD	11	27632440	0.0875	NA	0.5724	Nonalcoholic fatty liver disease || id:finn-b-NAFLD	Nonalcoholic fatty liver disease	Nonalcoholic fatty liver disease || ||	TRUE	igd	NA	NA	NA	NA	NA	NA	NA	27632440	343524	11	2.75893e-06	0.01569	ukb-d-30710_raw	|| id:ukb-d-30710_raw	TRUE	reported	igd	2	TRUE
rs7833554	T	C	T	C	0.050841	0.0208	0.555	0.5267	FALSE	FALSE	FALSE	finn-b-NAFLD	8	103642986	0.0478	NA	0.662599	Nonalcoholic fatty liver disease || id:finn-b-NAFLD	Nonalcoholic fatty liver disease	Nonalcoholic fatty liver disease || ||	TRUE	igd	NA	NA	NA	NA	NA	NA	NA	103642986	343524	8	1.7853e-06	0.010644	ukb-d-30710_raw	|| id:ukb-d-30710_raw	TRUE	reported	igd	2	TRUE
rs78357146	G	A	G	A	0.15427	0.3121	0.029566	0.009401	FALSE	FALSE	FALSE	finn-b-NAFLD	17	64305051	0.2483	NA	0.2088	Nonalcoholic fatty liver disease || id:finn-b-NAFLD	Nonalcoholic fatty liver disease	Nonalcoholic fatty liver disease || ||	TRUE	igd	NA	NA	NA	NA	NA	NA	NA	64305051	343524	17	7.46294e-07	0.031172	ukb-d-30710_raw	|| id:ukb-d-30710_raw	TRUE	reported	igd	2	TRUE
rs79067942	T	C	T	C	-0.10303	-0.0129	0.071762	0.06972	FALSE	FALSE	FALSE	finn-b-NAFLD	18	26237343	0.0938	NA	0.8908	Nonalcoholic fatty liver disease || id:finn-b-NAFLD	Nonalcoholic fatty liver disease	Nonalcoholic fatty liver disease || ||	TRUE	igd	NA	NA	NA	NA	NA	NA	NA	26237343	343524	18	5.01949e-07	0.020502	ukb-d-30710_raw	|| id:ukb-d-30710_raw	TRUE	reported	igd	2	TRUE
rs7970695	A	G	A	G	0.3448	0.0369	0.6235	0.584	FALSE	FALSE	FALSE	finn-b-NAFLD	12	121423376	0.0488	NA	0.4505	Nonalcoholic fatty liver disease || id:finn-b-NAFLD	Nonalcoholic fatty liver disease	Nonalcoholic fatty liver disease || ||	TRUE	igd	NA	NA	NA	NA	NA	NA	NA	121423376	343524	12	1e-200	0.010899	ukb-d-30710_raw	|| id:ukb-d-30710_raw	TRUE	reported	igd	2	TRUE
rs8111946	C	T	C	T	0.073306	0.0672	0.26229	0.2439	FALSE	FALSE	FALSE	finn-b-NAFLD	19	45152394	0.0556	NA	0.2272	Nonalcoholic fatty liver disease || id:finn-b-NAFLD	Nonalcoholic fatty liver disease	Nonalcoholic fatty liver disease || ||	TRUE	igd	NA	NA	NA	NA	NA	NA	NA	45152394	343524	19	9.87302e-10	0.011994	ukb-d-30710_raw	|| id:ukb-d-30710_raw	TRUE	reported	igd	2	TRUE
rs931550	G	A	G	A	-0.051109	-0.0056	0.52209	0.5417	FALSE	FALSE	FALSE	finn-b-NAFLD	12	65861284	0.0481	NA	0.9074	Nonalcoholic fatty liver disease || id:finn-b-NAFLD	Nonalcoholic fatty liver disease	Nonalcoholic fatty liver disease || ||	TRUE	igd	NA	NA	NA	NA	NA	NA	NA	65861284	343524	12	1.4186e-06	0.010598	ukb-d-30710_raw	|| id:ukb-d-30710_raw	TRUE	reported	igd	2	TRUE
rs9320823	C	T	C	T	0.055334	0.0468	0.60108	0.6776	FALSE	FALSE	FALSE	finn-b-NAFLD	6	98429337	0.0512	NA	0.3606	Nonalcoholic fatty liver disease || id:finn-b-NAFLD	Nonalcoholic fatty liver disease	Nonalcoholic fatty liver disease || ||	TRUE	igd	NA	NA	NA	NA	NA	NA	NA	98429337	343524	6	3.0369e-07	0.010805	ukb-d-30710_raw	|| id:ukb-d-30710_raw	TRUE	reported	igd	2	TRUE
rs9604045	T	G	T	G	-0.074075	0.0544	0.25026	0.1711	FALSE	FALSE	FALSE	finn-b-NAFLD	13	113927208	0.0647	NA	0.4	Nonalcoholic fatty liver disease || id:finn-b-NAFLD	Nonalcoholic fatty liver disease	Nonalcoholic fatty liver disease || ||	TRUE	igd	NA	NA	NA	NA	NA	NA	NA	113927208	343524	13	5.5423e-09	0.012705	ukb-d-30710_raw	|| id:ukb-d-30710_raw	TRUE	reported	igd	2	TRUE
rs10066378	C	T	C	T	0.0257979	-0.0957	0.344327	0.1042	FALSE	FALSE	FALSE	finn-b-NAFLD	5	131776967	0.0781	NA	0.2203	Nonalcoholic fatty liver disease || id:finn-b-NAFLD	Nonalcoholic fatty liver disease	Nonalcoholic fatty liver disease || ||	TRUE	igd	NA	NA	NA	NA	NA	NA	NA	131776967	83025	5	1.89998e-07	0.00495471	ebi-a-GCST90018730	|| id:ebi-a-GCST90018730	TRUE	reported	igd	2	TRUE
rs10095988	G	T	G	T	0.047181	-0.0137	0.055928	0.06074	FALSE	FALSE	FALSE	finn-b-NAFLD	8	4384272	0.1	NA	0.8909	Nonalcoholic fatty liver disease || id:finn-b-NAFLD	Nonalcoholic fatty liver disease	Nonalcoholic fatty liver disease || ||	TRUE	igd	NA	NA	NA	NA	NA	NA	NA	4384272	83025	8	4.60002e-06	0.0102929	ebi-a-GCST90018730	|| id:ebi-a-GCST90018730	TRUE	reported	igd	2	TRUE
rs10754557	A	G	A	G	-0.0267803	0.0081	0.736702	0.6915	FALSE	FALSE	FALSE	finn-b-NAFLD	1	247599232	0.0525	NA	0.8767	Nonalcoholic fatty liver disease || id:finn-b-NAFLD	Nonalcoholic fatty liver disease	Nonalcoholic fatty liver disease || ||	TRUE	igd	NA	NA	NA	NA	NA	NA	NA	247599232	83025	1	4.90004e-07	0.00532579	ebi-a-GCST90018730	|| id:ebi-a-GCST90018730	TRUE	reported	igd	2	TRUE
rs11132152	A	G	A	G	0.0350715	-0.0492	0.893165	0.8955	FALSE	FALSE	FALSE	finn-b-NAFLD	4	183760216	0.0795	NA	0.536	Nonalcoholic fatty liver disease || id:finn-b-NAFLD	Nonalcoholic fatty liver disease	Nonalcoholic fatty liver disease || ||	TRUE	igd	NA	NA	NA	NA	NA	NA	NA	183760216	83025	4	3.79997e-06	0.00758848	ebi-a-GCST90018730	|| id:ebi-a-GCST90018730	TRUE	reported	igd	2	TRUE
rs1183910	A	G	A	G	-0.0601715	-0.0301	0.471977	0.355	FALSE	FALSE	FALSE	finn-b-NAFLD	12	121420807	0.0502	NA	0.5486	Nonalcoholic fatty liver disease || id:finn-b-NAFLD	Nonalcoholic fatty liver disease	Nonalcoholic fatty liver disease || ||	TRUE	igd	NA	NA	NA	NA	NA	NA	NA	121420807	83025	12	7.8001e-38	0.00468001	ebi-a-GCST90018730	|| id:ebi-a-GCST90018730	TRUE	reported	igd	2	TRUE
rs12133641	G	A	G	A	-0.040349	0.0791	0.392677	0.2977	FALSE	FALSE	FALSE	finn-b-NAFLD	1	154428283	0.0524	NA	0.1313	Nonalcoholic fatty liver disease || id:finn-b-NAFLD	Nonalcoholic fatty liver disease	Nonalcoholic fatty liver disease || ||	TRUE	igd	NA	NA	NA	NA	NA	NA	NA	154428283	83025	1	3.80014e-17	0.00479332	ebi-a-GCST90018730	|| id:ebi-a-GCST90018730	TRUE	reported	igd	2	TRUE
rs12341618	C	G	C	G	-0.054332	-0.1761	0.041337	0.03696	FALSE	TRUE	FALSE	finn-b-NAFLD	9	84008056	0.1277	NA	0.1679	Nonalcoholic fatty liver disease || id:finn-b-NAFLD	Nonalcoholic fatty liver disease	Nonalcoholic fatty liver disease || ||	TRUE	igd	NA	NA	NA	NA	NA	NA	NA	84008056	83025	9	4.79999e-06	0.011882	ebi-a-GCST90018730	|| id:ebi-a-GCST90018730	TRUE	reported	igd	2	TRUE
rs1260326	C	T	C	T	-0.0255124	-0.0881	0.44137	0.6493	FALSE	FALSE	FALSE	finn-b-NAFLD	2	27730940	0.0502	NA	0.0794401	Nonalcoholic fatty liver disease || id:finn-b-NAFLD	Nonalcoholic fatty liver disease	Nonalcoholic fatty liver disease || ||	TRUE	igd	NA	NA	NA	NA	NA	NA	NA	27730940	83025	2	6.59994e-08	0.00472276	ebi-a-GCST90018730	|| id:ebi-a-GCST90018730	TRUE	reported	igd	2	TRUE
rs12610605	A	G	A	G	0.0298967	-0.0339	0.524118	0.1482	FALSE	FALSE	FALSE	finn-b-NAFLD	19	45370838	0.0676	NA	0.6165	Nonalcoholic fatty liver disease || id:finn-b-NAFLD	Nonalcoholic fatty liver disease	Nonalcoholic fatty liver disease || ||	TRUE	igd	NA	NA	NA	NA	NA	NA	NA	45370838	83025	19	2.1e-10	0.00470593	ebi-a-GCST90018730	|| id:ebi-a-GCST90018730	TRUE	reported	igd	2	TRUE
rs13108218	G	A	G	A	0.0230995	-0.0116	0.4531	0.6772	FALSE	FALSE	FALSE	finn-b-NAFLD	4	3443931	0.0514	NA	0.822	Nonalcoholic fatty liver disease || id:finn-b-NAFLD	Nonalcoholic fatty liver disease	Nonalcoholic fatty liver disease || ||	TRUE	igd	NA	NA	NA	NA	NA	NA	NA	3443931	83025	4	1.2e-06	0.00475438	ebi-a-GCST90018730	|| id:ebi-a-GCST90018730	TRUE	reported	igd	2	TRUE
rs17138476	T	C	T	C	0.0282174	-0.0681	0.209101	0.2145	FALSE	FALSE	FALSE	finn-b-NAFLD	17	36075605	0.0587	NA	0.2464	Nonalcoholic fatty liver disease || id:finn-b-NAFLD	Nonalcoholic fatty liver disease	Nonalcoholic fatty liver disease || ||	TRUE	igd	NA	NA	NA	NA	NA	NA	NA	36075605	83025	17	1.29999e-06	0.00582327	ebi-a-GCST90018730	|| id:ebi-a-GCST90018730	TRUE	reported	igd	2	TRUE
rs2905343	A	T	A	T	-0.0385963	0.0306	0.67087	0.94327	FALSE	TRUE	FALSE	finn-b-NAFLD	7	22734888	0.1032	NA	0.7673	Nonalcoholic fatty liver disease || id:finn-b-NAFLD	Nonalcoholic fatty liver disease	Nonalcoholic fatty liver disease || ||	TRUE	igd	NA	NA	NA	NA	NA	NA	NA	22734888	83025	7	1.20005e-14	0.00499917	ebi-a-GCST90018730	|| id:ebi-a-GCST90018730	TRUE	reported	igd	2	TRUE
rs3093068	C	G	C	G	0.131136	0.0047	0.136869	0.0655	FALSE	TRUE	FALSE	finn-b-NAFLD	1	159681364	0.0967	NA	0.9615	Nonalcoholic fatty liver disease || id:finn-b-NAFLD	Nonalcoholic fatty liver disease	Nonalcoholic fatty liver disease || ||	TRUE	igd	NA	NA	NA	NA	NA	NA	NA	159681364	83025	1	9.09913e-83	0.00680423	ebi-a-GCST90018730	|| id:ebi-a-GCST90018730	TRUE	reported	igd	2	TRUE
rs4233355	A	G	A	G	0.0316009	-0.0515	0.439136	0.59	FALSE	FALSE	FALSE	finn-b-NAFLD	1	159582218	0.0489	NA	0.292	Nonalcoholic fatty liver disease || id:finn-b-NAFLD	Nonalcoholic fatty liver disease	Nonalcoholic fatty liver disease || ||	TRUE	igd	NA	NA	NA	NA	NA	NA	NA	159582218	83025	1	1.9002e-11	0.004709	ebi-a-GCST90018730	|| id:ebi-a-GCST90018730	TRUE	reported	igd	2	TRUE
rs429358	C	T	C	T	-0.120771	-0.2354	0.10215	0.1826	FALSE	FALSE	FALSE	finn-b-NAFLD	19	45411941	0.0628	NA	0.0001754	Nonalcoholic fatty liver disease || id:finn-b-NAFLD	Nonalcoholic fatty liver disease	Nonalcoholic fatty liver disease || ||	TRUE	igd	NA	NA	NA	NA	NA	NA	NA	45411941	83025	19	2.09991e-53	0.00785059	ebi-a-GCST90018730	|| id:ebi-a-GCST90018730	TRUE	reported	igd	2	TRUE
rs4774997	C	T	C	T	-0.0238461	-0.022	0.38519	0.336	FALSE	FALSE	FALSE	finn-b-NAFLD	15	58167137	0.0507	NA	0.6648	Nonalcoholic fatty liver disease || id:finn-b-NAFLD	Nonalcoholic fatty liver disease	Nonalcoholic fatty liver disease || ||	TRUE	igd	NA	NA	NA	NA	NA	NA	NA	58167137	83025	15	8.9e-07	0.00485278	ebi-a-GCST90018730	|| id:ebi-a-GCST90018730	TRUE	reported	igd	2	TRUE
rs5757628	A	G	A	G	0.0324618	-0.0121	0.856247	0.2992	FALSE	FALSE	FALSE	finn-b-NAFLD	22	39749981	0.0523	NA	0.8176	Nonalcoholic fatty liver disease || id:finn-b-NAFLD	Nonalcoholic fatty liver disease	Nonalcoholic fatty liver disease || ||	TRUE	igd	NA	NA	NA	NA	NA	NA	NA	39749981	83025	22	1.6e-06	0.00676214	ebi-a-GCST90018730	|| id:ebi-a-GCST90018730	TRUE	reported	igd	2	TRUE
rs651821	T	C	T	C	-0.0242823	-0.0665	0.647075	0.9209	FALSE	FALSE	FALSE	finn-b-NAFLD	11	116662579	0.0887	NA	0.4536	Nonalcoholic fatty liver disease || id:finn-b-NAFLD	Nonalcoholic fatty liver disease	Nonalcoholic fatty liver disease || ||	TRUE	igd	NA	NA	NA	NA	NA	NA	NA	116662579	83025	11	1e-06	0.00496914	ebi-a-GCST90018730	|| id:ebi-a-GCST90018730	TRUE	reported	igd	2	TRUE
rs7134069	C	A	C	A	0.0380912	0.0829	0.168619	0.03059	FALSE	FALSE	FALSE	finn-b-NAFLD	12	121481386	0.1385	NA	0.5497	Nonalcoholic fatty liver disease || id:finn-b-NAFLD	Nonalcoholic fatty liver disease	Nonalcoholic fatty liver disease || ||	TRUE	igd	NA	NA	NA	NA	NA	NA	NA	121481386	83025	12	1.29999e-09	0.00628081	ebi-a-GCST90018730	|| id:ebi-a-GCST90018730	TRUE	reported	igd	2	TRUE
rs71425310	G	A	G	A	-0.0443687	-0.0128	0.076774	0.05014	FALSE	FALSE	FALSE	finn-b-NAFLD	14	88718561	0.1099	NA	0.9073	Nonalcoholic fatty liver disease || id:finn-b-NAFLD	Nonalcoholic fatty liver disease	Nonalcoholic fatty liver disease || ||	TRUE	igd	NA	NA	NA	NA	NA	NA	NA	88718561	83025	14	7.49998e-07	0.00896883	ebi-a-GCST90018730	|| id:ebi-a-GCST90018730	TRUE	reported	igd	2	TRUE
rs73683955	T	C	T	C	0.0504944	0.1611	0.160431	0.05693	FALSE	FALSE	FALSE	finn-b-NAFLD	7	22726741	0.1036	NA	0.1197	Nonalcoholic fatty liver disease || id:finn-b-NAFLD	Nonalcoholic fatty liver disease	Nonalcoholic fatty liver disease || ||	TRUE	igd	NA	NA	NA	NA	NA	NA	NA	22726741	83025	7	2.70023e-15	0.00638949	ebi-a-GCST90018730	|| id:ebi-a-GCST90018730	TRUE	reported	igd	2	TRUE
rs7605645	A	C	A	C	0.0334391	-0.0164	0.143278	0.2227	FALSE	FALSE	FALSE	finn-b-NAFLD	2	172091916	0.0578	NA	0.776499	Nonalcoholic fatty liver disease || id:finn-b-NAFLD	Nonalcoholic fatty liver disease	Nonalcoholic fatty liver disease || ||	TRUE	igd	NA	NA	NA	NA	NA	NA	NA	172091916	83025	2	2.5e-06	0.00710443	ebi-a-GCST90018730	|| id:ebi-a-GCST90018730	TRUE	reported	igd	2	TRUE
rs78443023	T	C	T	C	0.0273654	0.0643	0.24425	0.09582	FALSE	FALSE	FALSE	finn-b-NAFLD	5	76892660	0.082	NA	0.4326	Nonalcoholic fatty liver disease || id:finn-b-NAFLD	Nonalcoholic fatty liver disease	Nonalcoholic fatty liver disease || ||	TRUE	igd	NA	NA	NA	NA	NA	NA	NA	76892660	83025	5	2.30001e-06	0.00579213	ebi-a-GCST90018730	|| id:ebi-a-GCST90018730	TRUE	reported	igd	2	TRUE
rs916694	T	C	T	C	-0.0228871	-0.0558	0.607426	0.399	FALSE	FALSE	FALSE	finn-b-NAFLD	19	35692403	0.0491	NA	0.2563	Nonalcoholic fatty liver disease || id:finn-b-NAFLD	Nonalcoholic fatty liver disease	Nonalcoholic fatty liver disease || ||	TRUE	igd	NA	NA	NA	NA	NA	NA	NA	35692403	83025	19	1.89998e-06	0.00480664	ebi-a-GCST90018730	|| id:ebi-a-GCST90018730	TRUE	reported	igd	2	TRUE
